# Supplementary material for: Gene Expression Profiles in Stage I Uterine Serous Carcinoma in Comparison to Grade 3 and Grade 1 Stage I Endometrioid Adenocarcinoma
Source: PLoS One. 2011 Mar 23;6(3):e18066. doi: 10.1371/journal.pone.0018066 (PMC3063241; doi:10.1371/journal.pone.0018066)
Supplement: Table S1 — The clinical and pathological information of patients. (XLS) [file pone.0018066.s001.xls]

## Sheet: Sheet1
age	Date of Surgery	new FIGO stage	histology subtype	grade (FIGO)	tumor size (cm)	Depth of MI (%)	LVI	Adjuvant therapy	Recurrence	Date of recurrence	Location of recurrence	Date of last visit	Outcome
73	2003-06-12	IA	endometrioid	1	3	25	n	none	n			2010-06-24	ANED
73	2003-06-12	IA	endometrioid	1	3	25	n	none	n			2010-06-24	ANED
75	2004-12-07	IA	endometrioid	1	7	22	n	none	n			2010-07-06	ANED
58	2005-05-18	IB	endometrioid	1	4	75	n	vaginal brachytherapy	n			2010-04-20	ANED
81	2007-02-21	IA	endometrioid	1	4.5	10	n	none	n			2008-09-08	ANED
62	2006-07-31	IA	endometrioid	1	5	12	n	none	n			2008-11-18	ANED
46	2005-01-26	IA	endometrioid	1	5	11	n	none	n			2010-02-10	ANED
58	2007-07-25	IA	endometrioid	1	2	5	n	none	n			2010-04-21	ANED
52	2006-05-15	IB	endometrioid	1	7.5	36	n	none(patient lost for FU)	n			2006-05-15	lost for FU
72	2008-04-14	IA	endometrioid	1	5	41	n	none	n			2010-10-12	ANED
74	4/13/2001	IA	endometrioid	1	4.5	1	n	none	n			2010-04-20	ANED
93	1999-08-13	IB	endometrioid	3	2.5	52	n	vaginal brachytherapy	y	2001-01-02	vagina	2001-06-16	DNED
48	2007-06-22	IB	endometrioid	3	10	52	n	vaginal brachytherapy	y	2008-05-05	brain	2008-06-02	AWED
52	2004-06-17	IA	endometrioid	3	9	15	n	vaginal brachytherapy	n			2007-06-07	ANED
74	2006-11-30	IB	endometrioid	3	4.6	55	n	vaginal brachytherapy+chemotherapy	y	2009-06-06	lung	2009-06-06	AWED
70	2000-02-04	IA	endometrioid	3	3	40	n	vaginal brachytherapy+chemotherapy	n			2000-05-06	ANED
68	2005-09-14	IB	endometrioid	3	12	44	y	vaginal brachytherapy+EBRT	y	10/4/2006	abdomen/inguinal nodes	2007-02-08	AWED
40	2006-12-01	IA	endometrioid	3	5.5	14	y	vaginal brachytherapy	n			2007-01-25	ANED
64	1996-01-19	IB	endometrioid	3	4	33	n	vaginal brachytherapy+chemotherapy	n			2010-02-18	ANED
74	2008-01-15	IA	endometrioid	3	6.5	25	n	vaginal brachytherapy+EBRT	n			2010-07-19	ANED
58	2007-05-17	IA	endometrioid	3	1.3	15	n	vaginal brachytherapy	n			2010-02-03	ANED
57	2006-12-18	IB	endometrioid	3	17	60	n	vaginal brachytherapy+chemotherapy	n			2010-08-03	ANED
76	2007-10-03	IA	serous	3	3.5	0	n	vaginal brachytherapy+chemotherapy	n			2010-04-07	ANED
66	2004-12-29	IB	serous	3	2.5	90	y	vaginal brachytherapy+chemotherapy	y	2006-01-31	vagina & distant	2006-04-17	DOD
81	2007-03-16	IB	serous	3	2.2	0	y	vaginal brachytherapy+chemotherapy	y	2007-10-04	lung	2008-01-22	AWED
63	2/20/2008	IA	serous	3	2	40	n	none (pt declined chemotherapy)	n			2010-05-13	ANED
79	2004-02-18	IA	serous	3	7	8	n	vaginal brachytherapy+chemotherapy	y	2007-01-13	liver;omentum	2008-10-06	AWED
77	2007-04-25	IA	serous	3	5	35	y	megace	n			2007-05-21	ANED
66	2008-06-04	IB	serous	3	6	22	y	chemotehrapy	y	2010-05-10	ascites	2010-05-10	ANED
70	2005-06-03	IA	serous	3	7	28	n	vaginal brachytherapy+EBRT	n			2005-09-15	ANED
67	2007-07-16	IA	serous	3	3.5	10	y	vaginal brachytherapy	n			2009-10-23	ANED
82	2004-08-19	IB	serous	3	6	72	y	Megace	y	2005-01-13	vagina	2004-12-30	ANED
81	2000-03-15	IA	serous	3	7	25	n	vaginal brachytherapy	n			2004-11-22	ANED
	MI: myometrium invasion
	LVI: lymphovascular invasion
	ANED: alive with no evidenc eof disease
	AWED: alive with evidence of disease
	DOD: death of disease
	DNED: death with no evidence of disease
	lost for FU: lost for follow-up
