# Supplementary material for: Gene Expression Profiles in Stage I Uterine Serous Carcinoma in Comparison to Grade 3 and Grade 1 Stage I Endometrioid Adenocarcinoma
Source: PLoS One. 2011 Mar 23;6(3):e18066. doi: 10.1371/journal.pone.0018066 (PMC3063241; doi:10.1371/journal.pone.0018066)
Supplement: Table S2 — The list of differentially expressed genes obtained from comparison of USC vs. EAC-G1. (XLS) [file pone.0018066.s002.xls]

## Sheet: USC vs EAC-G1
TargetID	ENTREZ_GENE_ID	SYMBOL	CHROMOSOME	PROBE_CHR_ORIENTATION	DEFINITION	FoldChange (log2)	P.Value
H19	283120	H19	11	-	Homo sapiens H19, imprinted maternally expressed transcript (non-protein coding) (H19), non-coding RNA.	3.68038	9.75174e-05
PRPH	5630	PRPH	12	+	Homo sapiens peripherin (PRPH), mRNA.	2.81735	6.11626e-05
MAL	4118	MAL	2	+	Homo sapiens mal, T-cell differentiation protein (MAL), transcript variant a, mRNA.	2.64425	4.26935e-05
UCHL1	7345	UCHL1	4	+	Homo sapiens ubiquitin carboxyl-terminal esterase L1 (ubiquitin thiolesterase) (UCHL1), mRNA.	2.36139	0.000186003
GLDC	2731	GLDC	9	-	Homo sapiens glycine dehydrogenase (decarboxylating) (GLDC), mRNA.	2.34918	5.26763e-05
ITM2C	81618	ITM2C	2	+	Homo sapiens integral membrane protein 2C (ITM2C), transcript variant 2, mRNA.	2.32913	6.08957e-05
CRYAB	1410	CRYAB	11	-	Homo sapiens crystallin, alpha B (CRYAB), mRNA.	2.29714	0.000835639
TCEAL2	140597	TCEAL2	X	+	Homo sapiens transcription elongation factor A (SII)-like 2 (TCEAL2), mRNA.	2.24882	0.00433161
TMSL8	11013	TMSL8	X	-	Homo sapiens thymosin-like 8 (TMSL8), mRNA.	2.12314	0.00137321
SRPX	8406	SRPX	X	-	Homo sapiens sushi-repeat-containing protein, X-linked (SRPX), mRNA.	2.10547	0.000795056
PCOLCE2	26577	PCOLCE2	3	-	Homo sapiens procollagen C-endopeptidase enhancer 2 (PCOLCE2), mRNA.	1.93403	2.0097e-05
LY6E	4061	LY6E	8	+	Homo sapiens lymphocyte antigen 6 complex, locus E (LY6E), mRNA.	1.92084	0.000787606
IGF2BP2	10644	IGF2BP2	3	-	Homo sapiens insulin-like growth factor 2 mRNA binding protein 2 (IGF2BP2), transcript variant 1, mRNA.	1.88318	0.000256373
MX2	4600	MX2	21	+	Homo sapiens myxovirus (influenza virus) resistance 2 (mouse) (MX2), mRNA.	1.82575	4.69283e-06
FAM107A	11170	FAM107A	3	-	Homo sapiens family with sequence similarity 107, member A (FAM107A), transcript variant 2, mRNA.	1.78724	0.0031454
ECHDC3	79746	ECHDC3	10	+	Homo sapiens enoyl Coenzyme A hydratase domain containing 3 (ECHDC3), mRNA.	1.75324	6.04597e-05
CDC25B	994	CDC25B	20	+	Homo sapiens cell division cycle 25B (CDC25B), transcript variant 4, mRNA.	1.72418	2.8708e-06
FBLN2	2199	FBLN2	3	+	Homo sapiens fibulin 2 (FBLN2), transcript variant 1, mRNA.	1.72213	3.82314e-05
CYP26B1	56603	CYP26B1	2	-	Homo sapiens cytochrome P450, family 26, subfamily B, polypeptide 1 (CYP26B1), mRNA.	1.70463	9.05539e-05
CALCB	797	CALCB	11	+	Homo sapiens calcitonin-related polypeptide beta (CALCB), mRNA.	1.67551	0.00636034
HS.66187	NA		2	-	Homo sapiens clone 23700 mRNA sequence	1.61534	1.89339e-05
FABP5	2171	FABP5	8	+	Homo sapiens fatty acid binding protein 5 (psoriasis-associated) (FABP5), mRNA.	1.60533	0.000448064
NMU	10874	NMU	4	-	Homo sapiens neuromedin U (NMU), mRNA.	1.59817	0.000386181
PCSK1N	27344	PCSK1N	X	-	Homo sapiens proprotein convertase subtilisin/kexin type 1 inhibitor (PCSK1N), mRNA.	1.59774	0.00117677
HERC5	51191	HERC5	4	+	Homo sapiens hect domain and RLD 5 (HERC5), mRNA.	1.59665	0.000949348
ADFP	123	ADFP	9	-	Homo sapiens adipose differentiation-related protein (ADFP), mRNA.	1.59067	4.47432e-05
ANKRD38	163782	ANKRD38			Homo sapiens ankyrin repeat domain 38 (ANKRD38), mRNA.	1.57656	0.00466856
MLLT11	10962	MLLT11	1	+	Homo sapiens myeloid/lymphoid or mixed-lineage leukemia (trithorax homolog, Drosophila); translocated to, 11 (MLLT11), mRNA.	1.54716	0.00200994
CPXM2	119587	CPXM2	10	-	Homo sapiens carboxypeptidase X (M14 family), member 2 (CPXM2), mRNA.	1.52386	0.0026201
SLIT3	6586	SLIT3	5	-	Homo sapiens slit homolog 3 (Drosophila) (SLIT3), mRNA.	1.51387	0.000236068
LOC401720	401720	LOC401720	12	-	Homo sapiens similar to fidgetin (LOC401720), mRNA.	1.50088	0.000355248
GPX3	2878	GPX3	5	+	Homo sapiens glutathione peroxidase 3 (plasma) (GPX3), mRNA.	1.49515	0.00158045
SPIRE1	56907	SPIRE1	18	-	Homo sapiens spire homolog 1 (Drosophila) (SPIRE1), transcript variant 2, mRNA.	1.46916	0.000446722
GFPT2	9945	GFPT2	5	-	Homo sapiens glutamine-fructose-6-phosphate transaminase 2 (GFPT2), mRNA.	1.42956	2.03343e-06
ALDOC	230	ALDOC	17	-	Homo sapiens aldolase C, fructose-bisphosphate (ALDOC), mRNA.	1.42312	0.000993808
BCYRN1	618	BCYRN1	2	+	Homo sapiens brain cytoplasmic RNA 1 (non-protein coding) (BCYRN1), non-coding RNA.	1.41005	0.00735922
EBF1	1879	EBF1	5	-	Homo sapiens early B-cell factor 1 (EBF1), mRNA.	1.39535	0.000776429
IFIT1	3434	IFIT1	10	+	Homo sapiens interferon-induced protein with tetratricopeptide repeats 1 (IFIT1), transcript variant 2, mRNA.	1.39255	0.00498638
UBE2C	11065	UBE2C	20	+	Homo sapiens ubiquitin-conjugating enzyme E2C (UBE2C), transcript variant 3, mRNA.	1.37668	0.00370659
CYP1B1	1545	CYP1B1	2	-	Homo sapiens cytochrome P450, family 1, subfamily B, polypeptide 1 (CYP1B1), mRNA.	1.37103	0.00547316
IRS2	8660	IRS2	13	-	Homo sapiens insulin receptor substrate 2 (IRS2), mRNA.	1.36241	0.000918244
PLCXD1	55344	PLCXD1	Y	+	Homo sapiens phosphatidylinositol-specific phospholipase C, X domain containing 1 (PLCXD1), mRNA.	1.35881	2.77078e-05
TOP2A	7153	TOP2A	17	-	Homo sapiens topoisomerase (DNA) II alpha 170kDa (TOP2A), mRNA.	1.35578	0.00652346
SNCG	6623	SNCG	10	+	Homo sapiens synuclein, gamma (breast cancer-specific protein 1) (SNCG), mRNA.	1.35298	0.000568956
PRRX2	51450	PRRX2	9	+	Homo sapiens paired related homeobox 2 (PRRX2), mRNA.	1.3514	0.00120614
LOX	4015	LOX	5	-	Homo sapiens lysyl oxidase (LOX), mRNA.	1.34103	0.00415291
ELN	2006	ELN	7	+	Homo sapiens elastin (ELN), transcript variant 4, mRNA.	1.31989	0.000156517
C1S	716	C1S	12	+	Homo sapiens complement component 1, s subcomponent (C1S), transcript variant 1, mRNA.	1.31964	0.00746108
PPP1R1A	5502	PPP1R1A	12	-	Homo sapiens protein phosphatase 1, regulatory (inhibitor) subunit 1A (PPP1R1A), mRNA.	1.31651	0.00162202
TRIB3	57761	TRIB3	20	+	Homo sapiens tribbles homolog 3 (Drosophila) (TRIB3), mRNA.	1.31584	0.000175357
CPVL	54504	CPVL	7	-	Homo sapiens carboxypeptidase, vitellogenic-like (CPVL), transcript variant 1, mRNA.	1.31246	0.000746943
S100A1	6271	S100A1	1	+	Homo sapiens S100 calcium binding protein A1 (S100A1), mRNA.	1.31003	1.0954e-05
CRTAC1	55118	CRTAC1	10	-	Homo sapiens cartilage acidic protein 1 (CRTAC1), mRNA.	1.30202	0.000931466
LOC651816	651816	LOC651816			PREDICTED: Homo sapiens similar to Ubiquitin-conjugating enzyme E2S (Ubiquitin-conjugating enzyme E2-24 kDa) (Ubiquitin-protein ligase) (Ubiquitin carrier protein) (E2-EPF5) (LOC651816), mRNA.	1.29642	0.000572029
AURKA	6790	AURKA	20	-	Homo sapiens aurora kinase A (AURKA), transcript variant 5, mRNA.	1.29068	0.00168485
OLFML1	283298	OLFML1	11	+	Homo sapiens olfactomedin-like 1 (OLFML1), mRNA.	1.29052	0.00395437
CPS1	1373	CPS1	2	+	Homo sapiens carbamoyl-phosphate synthetase 1, mitochondrial (CPS1), mRNA.	1.27392	3.8705e-06
JUNB	3726	JUNB	19	+	Homo sapiens jun B proto-oncogene (JUNB), mRNA.	1.27208	0.00126573
TIMP2	7077	TIMP2			PREDICTED: Homo sapiens TIMP metallopeptidase inhibitor 2 (TIMP2), mRNA.	1.27081	0.00508194
TUBB6	84617	TUBB6			PREDICTED: Homo sapiens tubulin, beta 6 (TUBB6), mRNA.	1.26811	0.00071255
GPNMB	10457	GPNMB	7	+	Homo sapiens glycoprotein (transmembrane) nmb (GPNMB), transcript variant 2, mRNA.	1.26738	0.00137527
KCNS1	3787	KCNS1	20	-	Homo sapiens potassium voltage-gated channel, delayed-rectifier, subfamily S, member 1 (KCNS1), mRNA.	1.26723	0.000101172
CCDC3	83643	CCDC3	10	-	Homo sapiens coiled-coil domain containing 3 (CCDC3), mRNA.	1.26063	0.00338316
VCX-C	425054	VCX-C	X	+	Homo sapiens variably charged X-C (VCX-C), mRNA.	1.26053	0.000678005
PLTP	5360	PLTP	20	-	Homo sapiens phospholipid transfer protein (PLTP), transcript variant 2, mRNA.	1.25867	0.00289612
GPC3	2719	GPC3	X	-	Homo sapiens glypican 3 (GPC3), mRNA.	1.25356	0.00392876
TPX2	22974	TPX2	20	+	Homo sapiens TPX2, microtubule-associated, homolog (Xenopus laevis) (TPX2), mRNA.	1.24387	0.000799537
ARMCX1	51309	ARMCX1	X	+	Homo sapiens armadillo repeat containing, X-linked 1 (ARMCX1), mRNA.	1.2278	0.000820318
CPNE8	144402	CPNE8	12	-	Homo sapiens copine VIII (CPNE8), mRNA.	1.22586	0.000285796
GSPT2	23708	GSPT2	X	+	Homo sapiens G1 to S phase transition 2 (GSPT2), mRNA.	1.22412	0.0064821
LOC731049	731049	LOC731049			PREDICTED: Homo sapiens similar to Ubiquitin-conjugating enzyme E2S (Ubiquitin-conjugating enzyme E2-24 kDa) (Ubiquitin-protein ligase) (Ubiquitin carrier protein) (E2-EPF5) (LOC731049), mRNA.	1.22179	0.000257543
SLC6A12	6539	SLC6A12	12	-	Homo sapiens solute carrier family 6 (neurotransmitter transporter, betaine/GABA), member 12 (SLC6A12), mRNA.	1.21828	0.001661
SLC22A17	51310	SLC22A17	14	-	Homo sapiens solute carrier family 22, member 17 (SLC22A17), transcript variant 2, mRNA.	1.21595	0.00129716
MT1M	4499	MT1M	16	+	Homo sapiens metallothionein 1M (MT1M), mRNA.	1.21558	0.00394657
C1ORF59	113802	C1orf59	1	-	Homo sapiens chromosome 1 open reading frame 59 (C1orf59), mRNA.	1.21468	0.00612718
CD209	30835	CD209	19	-	Homo sapiens CD209 molecule (CD209), mRNA.	1.21409	0.0091948
AKR1B1	231	AKR1B1	7	-	Homo sapiens aldo-keto reductase family 1, member B1 (aldose reductase) (AKR1B1), mRNA.	1.21283	0.000968119
KIFC1	3833	KIFC1	6	+	Homo sapiens kinesin family member C1 (KIFC1), mRNA.	1.20748	0.00324456
HMOX1	3162	HMOX1	22	+	Homo sapiens heme oxygenase (decycling) 1 (HMOX1), mRNA.	1.20424	0.000159947
ATAD2	29028	ATAD2	8	-	Homo sapiens ATPase family, AAA domain containing 2 (ATAD2), mRNA.	1.19372	0.000233008
FZD4	8322	FZD4	11	-	Homo sapiens frizzled homolog 4 (Drosophila) (FZD4), mRNA.	1.17219	0.00733464
LHFP	10186	LHFP	13	-	Homo sapiens lipoma HMGIC fusion partner (LHFP), mRNA.	1.17208	0.00775809
ADCY3	109	ADCY3	2	-	Homo sapiens adenylate cyclase 3 (ADCY3), mRNA.	1.16482	0.00413065
MGAT4A	11320	MGAT4A	2	-	Homo sapiens mannosyl (alpha-1,3-)-glycoprotein beta-1,4-N-acetylglucosaminyltransferase, isozyme A (MGAT4A), mRNA.	1.16191	0.00017666
AURKB	9212	AURKB	17	-	Homo sapiens aurora kinase B (AURKB), mRNA.	1.15303	0.00144652
DPYSL2	1808	DPYSL2	8	+	Homo sapiens dihydropyrimidinase-like 2 (DPYSL2), mRNA.	1.15185	0.00997533
COL8A2	1296	COL8A2	1	-	Homo sapiens collagen, type VIII, alpha 2 (COL8A2), mRNA.	1.14839	0.000213904
PLEKHA4	57664	PLEKHA4	19	-	Homo sapiens pleckstrin homology domain containing, family A (phosphoinositide binding specific) member 4 (PLEKHA4), mRNA.	1.14654	0.000602113
RENBP	5973	RENBP	X	-	Homo sapiens renin binding protein (RENBP), mRNA.	1.14604	0.0012483
CEBPA	1050	CEBPA	19	-	Homo sapiens CCAAT/enhancer binding protein (C/EBP), alpha (CEBPA), mRNA.	1.14549	0.00331305
PALM	5064	PALM	19	+	Homo sapiens paralemmin (PALM), transcript variant 1, mRNA.	1.14139	0.00174305
EFNB1	1947	EFNB1	X	+	Homo sapiens ephrin-B1 (EFNB1), mRNA.	1.14049	9.27072e-05
C20ORF100	84969	C20orf100	20	+	Homo sapiens chromosome 20 open reading frame 100 (C20orf100), mRNA.	1.13301	0.00426561
TRO	7216	TRO	X	+	Homo sapiens trophinin (TRO), transcript variant 6, mRNA.	1.12416	0.00318908
CPA4	51200	CPA4	7	+	Homo sapiens carboxypeptidase A4 (CPA4), mRNA.	1.11855	0.00108835
FAM20C	56975	FAM20C	7	+	Homo sapiens family with sequence similarity 20, member C (FAM20C), mRNA.	1.11618	0.000270318
TUBB4	10382	TUBB4	19	-	Homo sapiens tubulin, beta 4 (TUBB4), mRNA.	1.11515	0.00243807
CERCAM	51148	CERCAM	9	+	Homo sapiens cerebral endothelial cell adhesion molecule (CERCAM), mRNA.	1.11053	0.002499
LOC440160	440160	LOC440160			PREDICTED: Homo sapiens hypothetical LOC440160 (LOC440160), mRNA.	1.10939	0.00181697
BIRC5	332	BIRC5	17	+	Homo sapiens baculoviral IAP repeat-containing 5 (BIRC5), transcript variant 3, mRNA.	1.10866	0.00131107
RASIP1	54922	RASIP1	19	-	Homo sapiens Ras interacting protein 1 (RASIP1), mRNA.	1.10053	0.00713029
APLP1	333	APLP1	19	+	Homo sapiens amyloid beta (A4) precursor-like protein 1 (APLP1), transcript variant 2, mRNA.	1.10034	0.00188634
FOXK1	221937	FOXK1	7	+	Homo sapiens forkhead box K1 (FOXK1), mRNA.	1.09285	4.68686e-06
PRC1	9055	PRC1	15	-	Homo sapiens protein regulator of cytokinesis 1 (PRC1), transcript variant 2, mRNA.	1.08955	0.00102262
NUDT11	55190	NUDT11	X	-	Homo sapiens nudix (nucleoside diphosphate linked moiety X)-type motif 11 (NUDT11), mRNA.	1.08772	0.000959724
BEX2	84707	BEX2	X	-	Homo sapiens brain expressed X-linked 2 (BEX2), mRNA.	1.08065	0.00660798
IFI30	10437	IFI30	19	+	Homo sapiens interferon, gamma-inducible protein 30 (IFI30), mRNA.	1.07843	0.00576271
LOC642477	642477	LOC642477	14	-	PREDICTED: Homo sapiens hypothetical protein LOC642477, transcript variant 2 (LOC642477), mRNA.	1.07565	0.00189601
HS.100261	NA		10	+	Homo sapiens cDNA FLJ26539 fis, clone KDN09310	1.07402	0.00415515
EMP3	2014	EMP3	19	+	Homo sapiens epithelial membrane protein 3 (EMP3), mRNA.	1.07265	0.0054269
PKIA	5569	PKIA	8	+	Homo sapiens protein kinase (cAMP-dependent, catalytic) inhibitor alpha (PKIA), transcript variant 7, mRNA.	1.0726	2.50604e-05
LRRN2	10446	LRRN2	1	-	Homo sapiens leucine rich repeat neuronal 2 (LRRN2), transcript variant 2, mRNA.	1.07206	0.00665231
TUSC1	286319	TUSC1	9	-	Homo sapiens tumor suppressor candidate 1 (TUSC1), mRNA.	1.05426	0.000636742
KIF2C	11004	KIF2C	1	+	Homo sapiens kinesin family member 2C (KIF2C), mRNA.	1.0513	0.00221888
CKS1B	1163	CKS1B	1	+	Homo sapiens CDC28 protein kinase regulatory subunit 1B (CKS1B), mRNA.	1.05123	0.0080114
SYT13	57586	SYT13	11	-	Homo sapiens synaptotagmin XIII (SYT13), mRNA.	1.04693	0.00455921
DCHS1	8642	DCHS1	11	-	Homo sapiens dachsous 1 (Drosophila) (DCHS1), mRNA.	1.04615	0.000626262
EGFLAM	133584	EGFLAM	5	+	Homo sapiens EGF-like, fibronectin type III and laminin G domains (EGFLAM), transcript variant 1, mRNA.	1.04513	0.00256467
HS.374257	NA		8	-	Homo sapiens mRNA; cDNA DKFZp779K2051 (from clone DKFZp779K2051)	1.04265	0.00133924
LRCH2	57631	LRCH2	X	-	Homo sapiens leucine-rich repeats and calponin homology (CH) domain containing 2 (LRCH2), mRNA.	1.04231	0.00376246
TMEM100	55273	TMEM100	17	-	Homo sapiens transmembrane protein 100 (TMEM100), transcript variant 2, mRNA.	1.03659	0.00899199
FOLR2	2350	FOLR2	11	+	Homo sapiens folate receptor 2 (fetal) (FOLR2), mRNA.	1.03561	0.00916093
C1QL1	10882	C1QL1	17	-	Homo sapiens complement component 1, q subcomponent-like 1 (C1QL1), mRNA.	1.03536	5.45552e-05
GLI3	2737	GLI3	7	-	Homo sapiens GLI-Kruppel family member GLI3 (Greig cephalopolysyndactyly syndrome) (GLI3), mRNA.	1.03286	0.00226332
LMO3	55885	LMO3	12	-	Homo sapiens LIM domain only 3 (rhombotin-like 2) (LMO3), transcript variant 2, mRNA.	1.03199	0.00527321
VCX	26609	VCX	X	+	Homo sapiens variable charge, X-linked (VCX), mRNA.	1.02554	0.00413254
TBX2	6909	TBX2	17	+	Homo sapiens T-box 2 (TBX2), mRNA.	1.02503	0.00718525
FAM64A	54478	FAM64A	17	+	Homo sapiens family with sequence similarity 64, member A (FAM64A), mRNA.	1.02459	0.00176907
MPP1	4354	MPP1	X	-	Homo sapiens membrane protein, palmitoylated 1, 55kDa (MPP1), mRNA.	1.02052	1.92603e-06
PHGDH	26227	PHGDH	1	+	Homo sapiens phosphoglycerate dehydrogenase (PHGDH), mRNA.	1.01697	0.00439083
BOC	91653	BOC	3	+	Homo sapiens Boc homolog (mouse) (BOC), mRNA.	1.01689	0.00177318
ST3GAL1	6482	ST3GAL1	8	-	Homo sapiens ST3 beta-galactoside alpha-2,3-sialyltransferase 1 (ST3GAL1), transcript variant 1, mRNA.	1.01641	0.000908809
MPP6	51678	MPP6	7	+	Homo sapiens membrane protein, palmitoylated 6 (MAGUK p55 subfamily member 6) (MPP6), mRNA.	1.0118	0.000180134
FASN	2194	FASN	17	-	Homo sapiens fatty acid synthase (FASN), mRNA.	1.00663	0.00184592
MSN	4478	MSN	X	+	Homo sapiens moesin (MSN), mRNA.	1.00517	0.00115283
KIAA1324L	222223	KIAA1324L	7	-	Homo sapiens KIAA1324-like (KIAA1324L), mRNA.	1.0041	0.00107343
MCM2	4171	MCM2	3	+	Homo sapiens minichromosome maintenance complex component 2 (MCM2), mRNA.	1.00007	0.00147663
LMNA	4000	LMNA	1	+	Homo sapiens lamin A/C (LMNA), transcript variant 2, mRNA.	0.998869	0.00217544
CDKN3	1033	CDKN3	14	+	Homo sapiens cyclin-dependent kinase inhibitor 3 (CDK2-associated dual specificity phosphatase) (CDKN3), mRNA.	0.99854	0.00229449
PCSK1	5122	PCSK1	5	-	Homo sapiens proprotein convertase subtilisin/kexin type 1 (PCSK1), mRNA.	0.994084	0.0031075
VASN	114990	VASN	16	+	Homo sapiens vasorin (VASN), mRNA.	0.98962	0.00257118
CDCA8	55143	CDCA8	1	+	Homo sapiens cell division cycle associated 8 (CDCA8), mRNA.	0.986201	0.00200757
GHR	2690	GHR	5	+	Homo sapiens growth hormone receptor (GHR), mRNA.	0.981909	0.00897002
BMP2	650	BMP2	20	+	Homo sapiens bone morphogenetic protein 2 (BMP2), mRNA.	0.980777	0.00285239
CYLN2	7461	CYLN2	7	+	Homo sapiens cytoplasmic linker 2 (CYLN2), transcript variant 2, mRNA.	0.979196	0.000248592
FAM110B	90362	FAM110B	8	+	Homo sapiens family with sequence similarity 110, member B (FAM110B), mRNA.	0.977653	0.0013195
DYSF	8291	DYSF	2	+	Homo sapiens dysferlin, limb girdle muscular dystrophy 2B (autosomal recessive) (DYSF), mRNA.	0.973244	0.000361307
ICAM2	3384	ICAM2	17	-	Homo sapiens intercellular adhesion molecule 2 (ICAM2), transcript variant 1, mRNA.	0.96929	0.00946133
TTYH3	80727	TTYH3	7	+	Homo sapiens tweety homolog 3 (Drosophila) (TTYH3), mRNA.	0.966916	0.00424986
TTK	7272	TTK	6	+	Homo sapiens TTK protein kinase (TTK), mRNA.	0.965022	0.00630855
PRIC285	85441	PRIC285	20	-	Homo sapiens peroxisomal proliferator-activated receptor A interacting complex 285 (PRIC285), transcript variant 2, mRNA.	0.963571	0.00211672
SEMA6C	10500	SEMA6C	1	-	Homo sapiens sema domain, transmembrane domain (TM), and cytoplasmic domain, (semaphorin) 6C (SEMA6C), mRNA.	0.955864	1.47689e-05
TYRO3	7301	TYRO3	15	+	Homo sapiens TYRO3 protein tyrosine kinase (TYRO3), mRNA.	0.954249	0.00123681
C1QL4	338761	C1QL4	12	-	Homo sapiens complement component 1, q subcomponent-like 4 (C1QL4), mRNA.	0.95329	0.000275804
RAC3	5881	RAC3	17	+	Homo sapiens ras-related C3 botulinum toxin substrate 3 (rho family, small GTP binding protein Rac3) (RAC3), mRNA.	0.952176	0.00262561
HLA-DOA	3111	HLA-DOA	6	-	Homo sapiens major histocompatibility complex, class II, DO alpha (HLA-DOA), mRNA.	0.951221	0.00346533
APCDD1L	164284	APCDD1L	20	-	Homo sapiens adenomatosis polyposis coli down-regulated 1-like (APCDD1L), mRNA.	0.950822	0.00880648
EPB41L5	57669	EPB41L5	2	+	Homo sapiens erythrocyte membrane protein band 4.1 like 5 (EPB41L5), mRNA.	0.949779	0.000105912
ASPM	259266	ASPM	1	-	Homo sapiens asp (abnormal spindle) homolog, microcephaly associated (Drosophila) (ASPM), mRNA.	0.943076	0.00486463
RNF144	9781	RNF144	2	+	Homo sapiens ring finger protein 144 (RNF144), mRNA.	0.940719	0.000994244
CPT1C	126129	CPT1C	19	+	Homo sapiens carnitine palmitoyltransferase 1C (CPT1C), mRNA.	0.938015	0.00879895
C2	717	C2	6	+	Homo sapiens complement component 2 (C2), mRNA.	0.936331	0.00872505
DLL3	10683	DLL3	19	+	Homo sapiens delta-like 3 (Drosophila) (DLL3), transcript variant 1, mRNA.	0.933566	0.000788188
PNMA2	10687	PNMA2	8	-	Homo sapiens paraneoplastic antigen MA2 (PNMA2), mRNA.	0.931771	0.00777389
VAT1	10493	VAT1	17	-	Homo sapiens vesicle amine transport protein 1 homolog (T. californica) (VAT1), mRNA.	0.931076	0.00415454
OGFR	11054	OGFR	20	+	Homo sapiens opioid growth factor receptor (OGFR), mRNA.	0.929927	4.79075e-05
ELOVL4	6785	ELOVL4	6	-	Homo sapiens elongation of very long chain fatty acids (FEN1/Elo2, SUR4/Elo3, yeast)-like 4 (ELOVL4), mRNA.	0.919097	0.000232722
TCF7L1	83439	TCF7L1	2	+	Homo sapiens transcription factor 7-like 1 (T-cell specific, HMG-box) (TCF7L1), mRNA.	0.916844	1.09546e-05
NLGN2	57555	NLGN2	17	+	Homo sapiens neuroligin 2 (NLGN2), mRNA.	0.910799	0.00163266
TMTC1	83857	TMTC1	12	-	Homo sapiens transmembrane and tetratricopeptide repeat containing 1 (TMTC1), mRNA.	0.902145	0.00245773
CCNF	899	CCNF	16	+	Homo sapiens cyclin F (CCNF), mRNA.	0.901522	0.00370212
BIN1	274	BIN1	2	-	Homo sapiens bridging integrator 1 (BIN1), transcript variant 1, mRNA.	0.900592	0.00161461
ABCD1	215	ABCD1	X	+	Homo sapiens ATP-binding cassette, sub-family D (ALD), member 1 (ABCD1), mRNA.	0.897687	0.00158809
DEGS1	8560	DEGS1	1	+	Homo sapiens degenerative spermatocyte homolog 1, lipid desaturase (Drosophila) (DEGS1), transcript variant 1, mRNA.	0.895264	0.00903779
C7ORF10	79783	C7orf10	7	+	Homo sapiens chromosome 7 open reading frame 10 (C7orf10), mRNA.	0.890384	0.00260565
UST	10090	UST	6	+	Homo sapiens uronyl-2-sulfotransferase (UST), mRNA.	0.883437	0.00348624
SH3GL2	6456	SH3GL2	9	+	Homo sapiens SH3-domain GRB2-like 2 (SH3GL2), mRNA.	0.881595	0.0043054
MARCKS	4082	MARCKS	6	+	Homo sapiens myristoylated alanine-rich protein kinase C substrate (MARCKS), mRNA.	0.881102	0.00645195
LRP1	4035	LRP1	12	+	Homo sapiens low density lipoprotein-related protein 1 (alpha-2-macroglobulin receptor) (LRP1), mRNA.	0.868976	0.000460996
FZD9	8326	FZD9	7	+	Homo sapiens frizzled homolog 9 (Drosophila) (FZD9), mRNA.	0.865027	0.000447593
HS.388347	NA		10	-	Homo sapiens mRNA; cDNA DKFZp686J0156 (from clone DKFZp686J0156)	0.861636	0.000880217
KIAA1949	170954	KIAA1949	6	-	Homo sapiens KIAA1949 (KIAA1949), mRNA.	0.858936	0.000965251
TSPAN4	7106	TSPAN4	11	+	Homo sapiens tetraspanin 4 (TSPAN4), transcript variant 2, mRNA.	0.855831	0.00346548
METTL7B	196410	METTL7B	12	+	Homo sapiens methyltransferase like 7B (METTL7B), mRNA.	0.854592	0.00259915
FLJ36070	284358	FLJ36070	19	-	Homo sapiens likely ortholog of MEF2-activating SAP transcriptional regulator (FLJ36070), mRNA.	0.848793	0.00888301
RYR1	6261	RYR1	19	+	Homo sapiens ryanodine receptor 1 (skeletal) (RYR1), transcript variant 2, mRNA.	0.845832	0.000302145
CNTFR	1271	CNTFR	9	-	Homo sapiens ciliary neurotrophic factor receptor (CNTFR), transcript variant 1, mRNA.	0.844535	0.000166052
FAR2	55711	FAR2	12	+	Homo sapiens fatty acyl CoA reductase 2 (FAR2), mRNA.	0.842808	0.00503867
TCFL5	10732	TCFL5	20	-	Homo sapiens transcription factor-like 5 (basic helix-loop-helix) (TCFL5), mRNA.	0.839453	0.00164618
PECAM1	5175	PECAM1	17	-	Homo sapiens platelet/endothelial cell adhesion molecule (PECAM1), mRNA.	0.838952	0.00852754
SLC19A3	80704	SLC19A3	2	-	Homo sapiens solute carrier family 19, member 3 (SLC19A3), mRNA.	0.837484	0.00685561
PDCD5	9141	PDCD5	19	+	Homo sapiens programmed cell death 5 (PDCD5), mRNA.	0.835105	0.00101414
SLN	6588	SLN	11	-	Homo sapiens sarcolipin (SLN), mRNA.	0.833956	0.00101016
FBXO17	115290	FBXO17	19	-	Homo sapiens F-box protein 17 (FBXO17), transcript variant 1, mRNA.	0.833244	5.82336e-05
NGF	4803	NGF	1	-	Homo sapiens nerve growth factor (beta polypeptide) (NGF), mRNA.	0.830663	0.00232359
MRPL2	51069	MRPL2	6	-	Homo sapiens mitochondrial ribosomal protein L2 (MRPL2), nuclear gene encoding mitochondrial protein, mRNA.	0.829324	0.00209297
GPC1	2817	GPC1	2	+	Homo sapiens glypican 1 (GPC1), mRNA.	0.828547	0.00216997
SH3BP1	23616	SH3BP1	22	+	Homo sapiens SH3-domain binding protein 1 (SH3BP1), mRNA.	0.828167	0.000338586
KIAA1618	57714	KIAA1618	17	+	Homo sapiens KIAA1618 (KIAA1618), mRNA.	0.826581	0.00102075
PTMS	5763	PTMS	12	+	Homo sapiens parathymosin (PTMS), mRNA.	0.821526	0.00520924
HMGB2	3148	HMGB2	4	-	Homo sapiens high-mobility group box 2 (HMGB2), mRNA.	0.82126	0.000322397
PNMA6A	84968	PNMA6A	X	+	Homo sapiens paraneoplastic antigen like 6A (PNMA6A), mRNA.	0.820946	0.000874421
SAMD4B	55095	SAMD4B	19	+	Homo sapiens sterile alpha motif domain containing 4B (SAMD4B), mRNA.	0.820147	0.00931647
C1ORF85	112770	C1orf85	1	-	Homo sapiens chromosome 1 open reading frame 85 (C1orf85), mRNA.	0.816748	0.00689581
LOC646531	646531	LOC646531			PREDICTED: Homo sapiens similar to nuclease sensitive element binding protein 1 (LOC646531), mRNA.	0.815223	0.000188748
SUPT5H	6829	SUPT5H	19	+	Homo sapiens suppressor of Ty 5 homolog (S. cerevisiae) (SUPT5H), mRNA.	0.815055	0.00568418
SLC9A9	285195	SLC9A9	3	-	Homo sapiens solute carrier family 9 (sodium/hydrogen exchanger), member 9 (SLC9A9), mRNA.	0.814695	0.00181651
PGAM2	5224	PGAM2	7	-	Homo sapiens phosphoglycerate mutase 2 (muscle) (PGAM2), mRNA.	0.814529	0.000418836
SASH1	23328	SASH1	6	+	Homo sapiens SAM and SH3 domain containing 1 (SASH1), mRNA.	0.813421	0.007202
C20ORF20	55257	C20orf20	20	+	Homo sapiens chromosome 20 open reading frame 20 (C20orf20), mRNA.	0.8114	0.000904876
DOCK6	57572	DOCK6	19	-	Homo sapiens dedicator of cytokinesis 6 (DOCK6), mRNA.	0.808184	0.00764335
CHEK1	1111	CHEK1	11	+	Homo sapiens CHK1 checkpoint homolog (S. pombe) (CHEK1), mRNA.	0.804645	0.00941453
PTPN13	5783	PTPN13	4	+	Homo sapiens protein tyrosine phosphatase, non-receptor type 13 (APO-1/CD95 (Fas)-associated phosphatase) (PTPN13), transcript variant 3, mRNA.	0.803429	0.000500122
INF2	64423	INF2	14	+	Homo sapiens inverted formin, FH2 and WH2 domain containing (INF2), transcript variant 2, mRNA.	0.801106	0.00960242
CEBPB	1051	CEBPB	20	+	Homo sapiens CCAAT/enhancer binding protein (C/EBP), beta (CEBPB), mRNA.	0.800941	0.00429157
CD40	958	CD40	20	+	Homo sapiens CD40 molecule, TNF receptor superfamily member 5 (CD40), transcript variant 1, mRNA.	0.799631	2.35683e-07
TMEM22	80723	TMEM22	3	+	Homo sapiens transmembrane protein 22 (TMEM22), transcript variant 2, mRNA.	0.797803	0.00109101
PLEKHG2	64857	PLEKHG2	19	+	Homo sapiens pleckstrin homology domain containing, family G (with RhoGef domain) member 2 (PLEKHG2), mRNA.	0.797475	0.00257312
SH3KBP1	30011	SH3KBP1	X	-	Homo sapiens SH3-domain kinase binding protein 1 (SH3KBP1), transcript variant 1, mRNA.	0.797257	0.00178471
CKAP2L	150468	CKAP2L	2	-	Homo sapiens cytoskeleton associated protein 2-like (CKAP2L), mRNA.	0.796814	0.0093499
FLJ20489	55652	FLJ20489	12	+	Homo sapiens hypothetical protein FLJ20489 (FLJ20489), mRNA.	0.795047	0.000464912
TUBB	203068	TUBB	6	+	Homo sapiens tubulin, beta (TUBB), mRNA.	0.793415	0.00249972
FTL	2512	FTL	19	+	Homo sapiens ferritin, light polypeptide (FTL), mRNA.	0.792949	0.00147442
FOXM1	2305	FOXM1	12	-	Homo sapiens forkhead box M1 (FOXM1), transcript variant 3, mRNA.	0.791781	0.00387815
ANKRD57	65124	ANKRD57	2	+	Homo sapiens ankyrin repeat domain 57 (ANKRD57), mRNA.	0.791443	0.00094159
ST3GAL4	6484	ST3GAL4	11	+	Homo sapiens ST3 beta-galactoside alpha-2,3-sialyltransferase 4 (ST3GAL4), mRNA.	0.790436	0.000415274
PTP4A3	11156	PTP4A3			PREDICTED: Homo sapiens protein tyrosine phosphatase type IVA, member 3, transcript variant 4 (PTP4A3), mRNA.	0.787968	0.00602128
CD99L2	83692	CD99L2	X	-	Homo sapiens CD99 molecule-like 2 (CD99L2), transcript variant 3, mRNA.	0.787058	0.00381392
HSP90AB1	3326	HSP90AB1	6	+	Homo sapiens heat shock protein 90kDa alpha (cytosolic), class B member 1 (HSP90AB1), mRNA.	0.783344	0.000406477
METRNL	284207	METRNL			PREDICTED: Homo sapiens meteorin, glial cell differentiation regulator-like (METRNL), mRNA.	0.783002	0.00122023
CLIP2	7461	CLIP2	7	+	Homo sapiens CAP-GLY domain containing linker protein 2 (CLIP2), transcript variant 2, mRNA.	0.781728	3.40204e-06
RBM42	79171	RBM42	19	+	Homo sapiens RNA binding motif protein 42 (RBM42), mRNA.	0.781496	0.00556378
C1ORF135	79000	C1orf135	1	-	Homo sapiens chromosome 1 open reading frame 135 (C1orf135), mRNA.	0.779973	0.00637368
GPI	2821	GPI	19	+	Homo sapiens glucose phosphate isomerase (GPI), mRNA.	0.778414	0.000704297
GTSE1	51512	GTSE1	22	+	Homo sapiens G-2 and S-phase expressed 1 (GTSE1), mRNA.	0.778025	0.00247051
FAM89A	375061	FAM89A	1	-	Homo sapiens family with sequence similarity 89, member A (FAM89A), mRNA.	0.777829	0.000967375
SNX8	29886	SNX8	7	-	Homo sapiens sorting nexin 8 (SNX8), mRNA.	0.77751	0.000488393
PDZD2	23037	PDZD2	5	+	Homo sapiens PDZ domain containing 2 (PDZD2), mRNA.	0.776512	0.00133874
SSBP3	23648	SSBP3	1	-	Homo sapiens single stranded DNA binding protein 3 (SSBP3), transcript variant 2, mRNA.	0.774686	0.00384032
L1CAM	3897	L1CAM	X	-	Homo sapiens L1 cell adhesion molecule (L1CAM), transcript variant 1, mRNA.	0.77315	0.00149006
TAGLN2	8407	TAGLN2	1	-	Homo sapiens transgelin 2 (TAGLN2), mRNA.	0.771229	0.00566217
NAB2	4665	NAB2	12	+	Homo sapiens NGFI-A binding protein 2 (EGR1 binding protein 2) (NAB2), mRNA.	0.770951	0.000962867
SLC1A5	6510	SLC1A5	19	-	Homo sapiens solute carrier family 1 (neutral amino acid transporter), member 5 (SLC1A5), mRNA.	0.769611	0.00406593
HOXA4	3201	HOXA4	7	-	Homo sapiens homeobox A4 (HOXA4), mRNA.	0.76958	0.0062784
ADRA1B	147	ADRA1B	5	+	Homo sapiens adrenergic, alpha-1B-, receptor (ADRA1B), mRNA.	0.767738	0.00207345
SRM	6723	SRM	1	-	Homo sapiens spermidine synthase (SRM), mRNA.	0.767376	0.00949513
GAL	51083	GAL	11	+	Homo sapiens galanin prepropeptide (GAL), mRNA.	0.767239	0.00696679
RABAC1	10567	RABAC1	19	-	Homo sapiens Rab acceptor 1 (prenylated) (RABAC1), mRNA.	0.763712	0.000475662
LRRC33	375387	LRRC33	3	+	Homo sapiens leucine rich repeat containing 33 (LRRC33), mRNA.	0.758245	0.00576488
ACOT7	11332	ACOT7	1	-	Homo sapiens acyl-CoA thioesterase 7 (ACOT7), transcript variant hBACHa/X, mRNA.	0.756877	0.000269872
FKBP10	60681	FKBP10	17	+	Homo sapiens FK506 binding protein 10, 65 kDa (FKBP10), mRNA.	0.756747	0.00442845
MYC	4609	MYC	8	+	Homo sapiens v-myc myelocytomatosis viral oncogene homolog (avian) (MYC), mRNA.	0.756613	0.00705548
YBX1	4904	YBX1	1	+	Homo sapiens Y box binding protein 1 (YBX1), mRNA.	0.754515	0.000175503
C14ORF37	145407	C14orf37	14	-	Homo sapiens chromosome 14 open reading frame 37 (C14orf37), mRNA.	0.752738	0.000511988
MCM6	4175	MCM6	2	-	Homo sapiens minichromosome maintenance complex component 6 (MCM6), mRNA.	0.752297	0.00165641
CAD	790	CAD	2	+	Homo sapiens carbamoyl-phosphate synthetase 2, aspartate transcarbamylase, and dihydroorotase (CAD), mRNA.	0.749976	0.000437504
GTF3C1	2975	GTF3C1	16	-	Homo sapiens general transcription factor IIIC, polypeptide 1, alpha 220kDa (GTF3C1), mRNA.	0.74967	0.0045879
COL23A1	91522	COL23A1	5	-	Homo sapiens collagen, type XXIII, alpha 1 (COL23A1), mRNA.	0.749495	0.00990294
SLC29A1	2030	SLC29A1	6	+	Homo sapiens solute carrier family 29 (nucleoside transporters), member 1 (SLC29A1), nuclear gene encoding mitochondrial protein, transcript variant 1, mRNA.	0.740838	0.000424787
WASF2	10163	WASF2	1	-	Homo sapiens WAS protein family, member 2 (WASF2), mRNA.	0.739802	0.00920864
PTEN	5728	PTEN	10	+	Homo sapiens phosphatase and tensin homolog (PTEN), mRNA.	0.738236	0.00188586
CCDC99	54908	CCDC99			Homo sapiens coiled-coil domain containing 99 (CCDC99), mRNA.	0.737943	0.00450761
MAF1	84232	MAF1	8	+	Homo sapiens MAF1 homolog (S. cerevisiae) (MAF1), mRNA.	0.737737	0.00208502
GIT1	28964	GIT1	17	-	Homo sapiens G protein-coupled receptor kinase interacting ArfGAP 1 (GIT1), transcript variant 2, mRNA.	0.733242	0.000999881
COX4I2	84701	COX4I2	20	+	Homo sapiens cytochrome c oxidase subunit IV isoform 2 (lung) (COX4I2), nuclear gene encoding mitochondrial protein, mRNA.	0.732392	0.00897496
LOC400174	400174	LOC400174	14	+	PREDICTED: Homo sapiens similar to single stranded DNA binding protein 3 (LOC400174), mRNA.	0.729044	0.000494077
GLI2	2736	GLI2	2	+	Homo sapiens GLI-Kruppel family member GLI2 (GLI2), mRNA.	0.726339	0.00478212
PI4KAP2	375133	PI4KAP2			Homo sapiens phosphatidylinositol 4-kinase, catalytic, alpha polypeptide pseudogene 2 (PI4KAP2), mRNA.	0.724239	0.0032691
LOC402560	402560	LOC402560			PREDICTED: Homo sapiens hypothetical LOC402560 (LOC402560), mRNA.	0.722271	0.00755207
SAMD1	90378	SAMD1			Homo sapiens sterile alpha motif domain containing 1 (SAMD1), mRNA.	0.721366	0.000375532
BCAM	4059	BCAM	19	+	Homo sapiens basal cell adhesion molecule (Lutheran blood group) (BCAM), transcript variant 2, mRNA.	0.720658	0.00819088
SC65	10609	SC65	17	-	Homo sapiens synaptonemal complex protein SC65 (SC65), mRNA.	0.715859	0.00788767
DCPS	28960	DCPS	11	+	Homo sapiens decapping enzyme, scavenger (DCPS), mRNA.	0.71482	0.000790719
SLC43A3	29015	SLC43A3	11	-	Homo sapiens solute carrier family 43, member 3 (SLC43A3), mRNA.	0.714754	4.25111e-06
MCM5	4174	MCM5	22	+	Homo sapiens minichromosome maintenance complex component 5 (MCM5), mRNA.	0.714093	0.00170507
TMEM136	219902	TMEM136	11	+	Homo sapiens transmembrane protein 136 (TMEM136), mRNA.	0.713815	0.000540582
FCHO1	23149	FCHO1	19	+	Homo sapiens FCH domain only 1 (FCHO1), mRNA.	0.713496	0.00226753
PAX2	5076	PAX2	10	+	Homo sapiens paired box 2 (PAX2), transcript variant c, mRNA.	0.712952	0.00949459
SAC3D1	29901	SAC3D1	11	+	Homo sapiens SAC3 domain containing 1 (SAC3D1), mRNA.	0.712543	0.00230417
SPHK1	8877	SPHK1	17	+	Homo sapiens sphingosine kinase 1 (SPHK1), transcript variant 2, mRNA.	0.711725	0.000665264
SOCS3	9021	SOCS3	17	-	Homo sapiens suppressor of cytokine signaling 3 (SOCS3), mRNA.	0.707496	0.00298956
FADS1	3992	FADS1	11	-	Homo sapiens fatty acid desaturase 1 (FADS1), mRNA.	0.705005	0.00768745
HPSE	10855	HPSE	4	-	Homo sapiens heparanase (HPSE), mRNA.	0.704931	0.000104248
LRP8	7804	LRP8	1	-	Homo sapiens low density lipoprotein receptor-related protein 8, apolipoprotein e receptor (LRP8), transcript variant 3, mRNA.	0.704706	0.00918804
UCKL1	54963	UCKL1	20	-	Homo sapiens uridine-cytidine kinase 1-like 1 (UCKL1), mRNA.	0.704131	0.000171906
SLC2A4RG	56731	SLC2A4RG	20	+	Homo sapiens SLC2A4 regulator (SLC2A4RG), mRNA.	0.704036	0.00171189
ADCY9	115	ADCY9	16	-	Homo sapiens adenylate cyclase 9 (ADCY9), mRNA.	0.703314	0.00326048
ADA	100	ADA	20	-	Homo sapiens adenosine deaminase (ADA), mRNA.	0.702036	0.00173656
STX1A	6804	STX1A	7	-	Homo sapiens syntaxin 1A (brain) (STX1A), mRNA.	0.69859	0.000176523
HLX	3142	HLX	1	+	Homo sapiens H2.0-like homeobox (HLX), mRNA.	0.696781	0.000188796
RNF212	285498	RNF212	4	-	Homo sapiens ring finger protein 212 (RNF212), mRNA.	0.695863	0.00418712
ANLN	54443	ANLN	7	+	Homo sapiens anillin, actin binding protein (ANLN), mRNA.	0.6915	0.00839582
EPHB1	2047	EPHB1	3	+	Homo sapiens EPH receptor B1 (EPHB1), mRNA.	0.691352	0.000334247
ZCCHC3	85364	ZCCHC3	20	+	Homo sapiens zinc finger, CCHC domain containing 3 (ZCCHC3), mRNA.	0.689333	0.00354616
KCNA5	3741	KCNA5	12	+	Homo sapiens potassium voltage-gated channel, shaker-related subfamily, member 5 (KCNA5), mRNA.	0.689252	0.00625351
RIMS3	9783	RIMS3	1	-	Homo sapiens regulating synaptic membrane exocytosis 3 (RIMS3), mRNA.	0.687831	0.00819284
HS.551538	NA		7	-	Homo sapiens mRNA; cDNA DKFZp761E1721 (from clone DKFZp761E1721)	0.685835	0.000226752
RFC4	5984	RFC4	3	-	Homo sapiens replication factor C (activator 1) 4, 37kDa (RFC4), transcript variant 2, mRNA.	0.685763	0.00459299
FYN	2534	FYN	6	-	Homo sapiens FYN oncogene related to SRC, FGR, YES (FYN), transcript variant 2, mRNA.	0.684565	0.00539622
LOC647000	647000	LOC647000	13	-	PREDICTED: Homo sapiens similar to tubulin, beta 5 (LOC647000), mRNA.	0.681182	0.00134215
CIC	23152	CIC	19	+	Homo sapiens capicua homolog (Drosophila) (CIC), mRNA.	0.680038	0.00191754
RGS19	10287	RGS19	20	-	Homo sapiens regulator of G-protein signaling 19 (RGS19), transcript variant 1, mRNA.	0.67892	0.00081726
CENPL	91687	CENPL	1	-	Homo sapiens centromere protein L (CENPL), mRNA.	0.67868	0.00406869
UNC5B	219699	UNC5B	10	+	Homo sapiens unc-5 homolog B (C. elegans) (UNC5B), mRNA.	0.678561	0.00297854
WDR43	23160	WDR43			PREDICTED: Homo sapiens WD repeat domain 43, transcript variant 8 (WDR43), mRNA.	0.676957	0.00241476
CTSA	5476	CTSA	20	+	Homo sapiens cathepsin A (CTSA), transcript variant 1, mRNA.	0.67484	0.00259988
HS.4892	NA		2	+	Homo sapiens clone 24841 mRNA sequence	0.671704	0.00610752
ADORA1	134	ADORA1	1	+	Homo sapiens adenosine A1 receptor (ADORA1), transcript variant 1, mRNA.	0.6692	0.00110079
FAM24B	196792	FAM24B	10	-	Homo sapiens family with sequence similarity 24, member B (FAM24B), mRNA.	0.668416	0.000251372
GRASP	160622	GRASP	12	+	Homo sapiens GRP1 (general receptor for phosphoinositides 1)-associated scaffold protein (GRASP), mRNA.	0.666567	0.00377415
KIF20B	9585	KIF20B	10	+	Homo sapiens kinesin family member 20B (KIF20B), mRNA.	0.664828	0.00134964
PUSL1	126789	PUSL1	1	+	Homo sapiens pseudouridylate synthase-like 1 (PUSL1), mRNA.	0.664536	0.00138019
KIAA1026	23254	KIAA1026	1	+	Homo sapiens kazrin (KIAA1026), transcript variant N, mRNA.	0.66414	0.00968391
WTIP	126374	WTIP	19	+	PREDICTED: Homo sapiens Wilms tumor 1 interacting protein (WTIP), mRNA.	0.663125	0.00144726
SMC3	9126	SMC3	10	+	Homo sapiens structural maintenance of chromosomes 3 (SMC3), mRNA.	0.66276	0.00156043
CCDC23	374969	CCDC23	1	-	Homo sapiens coiled-coil domain containing 23 (CCDC23), mRNA.	0.662594	0.00119834
CDCA3	83461	CDCA3	12	-	Homo sapiens cell division cycle associated 3 (CDCA3), mRNA.	0.6615	0.00816871
DRAP1	10589	DRAP1	11	+	Homo sapiens DR1-associated protein 1 (negative cofactor 2 alpha) (DRAP1), mRNA.	0.660009	0.00101569
RRAGC	64121	RRAGC	1	-	Homo sapiens Ras-related GTP binding C (RRAGC), mRNA.	0.658192	0.000143753
LOC728564	728564	LOC728564	4	+	PREDICTED: Homo sapiens similar to GMP synthase [glutamine-hydrolyzing] (Glutamine amidotransferase) (GMP synthetase) (LOC728564), mRNA.	0.656729	0.00833232
NRM	11270	NRM	6	-	Homo sapiens nurim (nuclear envelope membrane protein) (NRM), mRNA.	0.656405	0.00388386
FAM20A	54757	FAM20A	17	-	Homo sapiens family with sequence similarity 20, member A (FAM20A), mRNA.	0.653135	0.00354804
PTPRD	5789	PTPRD	9	-	Homo sapiens protein tyrosine phosphatase, receptor type, D (PTPRD), transcript variant 4, mRNA.	0.652857	0.00700534
LOC728037	728037	LOC728037	16	+	PREDICTED: Homo sapiens similar to Kinesin-like protein KIF22 (Kinesin-like DNA-binding protein) (Kinesin-like protein 4) (LOC728037), mRNA.	0.650897	0.00426262
C20ORF177	63939	C20orf177	20	+	Homo sapiens chromosome 20 open reading frame 177 (C20orf177), mRNA.	0.650647	0.00509378
YEATS2	55689	YEATS2	3	+	Homo sapiens YEATS domain containing 2 (YEATS2), mRNA.	0.647326	0.000326855
CCDC124	115098	CCDC124	19	+	Homo sapiens coiled-coil domain containing 124 (CCDC124), mRNA.	0.644958	0.0099124
CCDC28B	79140	CCDC28B	1	+	Homo sapiens coiled-coil domain containing 28B (CCDC28B), mRNA.	0.64452	0.000171772
SCPEP1	59342	SCPEP1	17	+	Homo sapiens serine carboxypeptidase 1 (SCPEP1), mRNA.	0.643828	0.00409575
TNKS1BP1	85456	TNKS1BP1	11	-	Homo sapiens tankyrase 1 binding protein 1, 182kDa (TNKS1BP1), mRNA.	0.641246	0.00236036
LOC645937	645937	LOC645937	9	-	PREDICTED: Homo sapiens similar to zinc finger protein 598 (LOC645937), mRNA.	0.641228	0.00125994
FLOT1	10211	FLOT1	6	-	Homo sapiens flotillin 1 (FLOT1), mRNA.	0.641184	0.00123407
PPARGC1A	10891	PPARGC1A	4	-	Homo sapiens peroxisome proliferator-activated receptor gamma, coactivator 1 alpha (PPARGC1A), mRNA.	0.641122	0.00578902
LPPR2	64748	LPPR2	19	+	Homo sapiens lipid phosphate phosphatase-related protein type 2 (LPPR2), mRNA.	0.641	0.0023203
SAMD4A	23034	SAMD4A	14	+	Homo sapiens sterile alpha motif domain containing 4A (SAMD4A), mRNA.	0.640574	0.000288795
SP110	3431	SP110	2	-	Homo sapiens SP110 nuclear body protein (SP110), transcript variant c, mRNA.	0.639606	0.00212707
GATAD2B	57459	GATAD2B	1	-	Homo sapiens GATA zinc finger domain containing 2B (GATAD2B), mRNA.	0.637268	0.00624793
SLC35F1	222553	SLC35F1	6	+	Homo sapiens solute carrier family 35, member F1 (SLC35F1), mRNA.	0.636839	0.00624384
PSMB4	5692	PSMB4	1	+	Homo sapiens proteasome (prosome, macropain) subunit, beta type, 4 (PSMB4), mRNA.	0.636671	0.00128696
IPO9	55705	IPO9	1	+	Homo sapiens importin 9 (IPO9), mRNA.	0.63561	0.000778139
NUP155	9631	NUP155	5	-	Homo sapiens nucleoporin 155kDa (NUP155), transcript variant 1, mRNA.	0.634507	0.00160868
VCX3A	51481	VCX3A			PREDICTED: Homo sapiens variable charge, X-linked 3A, transcript variant 3 (VCX3A), mRNA.	0.633392	0.00531
RNF217	154214	RNF217	6	+	Homo sapiens ring finger protein 217 (RNF217), mRNA.	0.633221	0.00586855
SHKBP1	92799	SHKBP1	19	+	Homo sapiens SH3KBP1 binding protein 1 (SHKBP1), mRNA.	0.630901	0.00174305
CSNK2B	1460	CSNK2B	6	+	Homo sapiens casein kinase 2, beta polypeptide (CSNK2B), mRNA.	0.629812	0.00274053
MCM10	55388	MCM10	10	+	Homo sapiens minichromosome maintenance complex component 10 (MCM10), transcript variant 2, mRNA.	0.629015	0.00160148
USP11	8237	USP11	X	+	Homo sapiens ubiquitin specific peptidase 11 (USP11), mRNA.	0.628404	0.00602668
ME1	4199	ME1	6	-	Homo sapiens malic enzyme 1, NADP(+)-dependent, cytosolic (ME1), mRNA.	0.628232	0.00086848
SEC61A2	55176	SEC61A2	10	+	Homo sapiens Sec61 alpha 2 subunit (S. cerevisiae) (SEC61A2), mRNA.	0.627772	0.00372085
BCL9L	283149	BCL9L	11	-	Homo sapiens B-cell CLL/lymphoma 9-like (BCL9L), mRNA.	0.627346	0.00121027
GFRA2	2675	GFRA2	8	-	Homo sapiens GDNF family receptor alpha 2 (GFRA2), mRNA.	0.627074	0.0047852
NQO2	4835	NQO2			Homo sapiens NAD(P)H dehydrogenase, quinone 2 (NQO2), mRNA.	0.626799	8.41238e-05
LOC90379	90379	LOC90379	19	+	Homo sapiens hypothetical protein BC002926 (LOC90379), mRNA.	0.62638	0.00238168
NKAIN4	128414	NKAIN4	20	-	Homo sapiens Na+/K+ transporting ATPase interacting 4 (NKAIN4), mRNA.	0.625172	0.000129031
SMO	6608	SMO	7	+	Homo sapiens smoothened homolog (Drosophila) (SMO), mRNA.	0.624985	0.00832402
MSH6	2956	MSH6	2	+	Homo sapiens mutS homolog 6 (E. coli) (MSH6), mRNA.	0.623114	0.00332015
PSMD3	5709	PSMD3	17	+	Homo sapiens proteasome (prosome, macropain) 26S subunit, non-ATPase, 3 (PSMD3), mRNA.	0.620837	0.000281011
AQP1	358	AQP1	7	+	Homo sapiens aquaporin 1 (Colton blood group) (AQP1), mRNA.	0.620148	0.00790856
HS.568928	NA		11	-	Homo sapiens mRNA; cDNA DKFZp762M127 (from clone DKFZp762M127)	0.620026	0.00265691
CTNNBL1	56259	CTNNBL1	20	+	Homo sapiens catenin, beta like 1 (CTNNBL1), mRNA.	0.619536	0.000162208
NPLOC4	55666	NPLOC4	17	-	Homo sapiens nuclear protein localization 4 homolog (S. cerevisiae) (NPLOC4), mRNA.	0.618337	0.00485786
KCTD20	222658	KCTD20	6	+	Homo sapiens potassium channel tetramerisation domain containing 20 (KCTD20), mRNA.	0.617588	0.00364275
CASK	8573	CASK	X	-	Homo sapiens calcium/calmodulin-dependent serine protein kinase (MAGUK family) (CASK), mRNA.	0.615795	0.00160935
CCDC90A	63933	CCDC90A	6	-	Homo sapiens coiled-coil domain containing 90A (CCDC90A), mRNA.	0.614938	0.0025824
PDE3B	5140	PDE3B	11	+	Homo sapiens phosphodiesterase 3B, cGMP-inhibited (PDE3B), mRNA.	0.614844	0.00480856
CSE1L	1434	CSE1L	20	+	Homo sapiens CSE1 chromosome segregation 1-like (yeast) (CSE1L), mRNA.	0.6141	0.00544303
IQSEC1	9922	IQSEC1	3	-	Homo sapiens IQ motif and Sec7 domain 1 (IQSEC1), mRNA.	0.613951	0.00737515
HEATR1	55127	HEATR1	1	-	Homo sapiens HEAT repeat containing 1 (HEATR1), mRNA.	0.612341	0.00486668
LOC728242	728242	LOC728242	X	+	Homo sapiens X antigen family, member 2-like (LOC728242), mRNA.	0.611982	0.000749844
DAAM2	23500	DAAM2	6	+	Homo sapiens dishevelled associated activator of morphogenesis 2 (DAAM2), mRNA.	0.609368	0.00345196
TBCB	1155	TBCB	19	+	Homo sapiens tubulin folding cofactor B (TBCB), mRNA.	0.608674	0.00368111
GRIK5	2901	GRIK5	19	-	Homo sapiens glutamate receptor, ionotropic, kainate 5 (GRIK5), mRNA.	0.607599	4.47957e-06
LOC641972	641972	LOC641972			PREDICTED: Homo sapiens similar to single-stranded DNA-binding protein isoform a (LOC641972), mRNA.	0.605131	0.00262447
SCAF1	58506	SCAF1	19	+	Homo sapiens SR-related CTD-associated factor 1 (SCAF1), mRNA.	0.604666	0.00137701
POLS	11044	POLS	5	+	Homo sapiens polymerase (DNA directed) sigma (POLS), mRNA.	0.604555	0.000353756
TIGD5	84948	TIGD5	8	+	Homo sapiens tigger transposable element derived 5 (TIGD5), mRNA.	0.604541	0.00281129
SHC1	6464	SHC1	1	-	Homo sapiens SHC (Src homology 2 domain containing) transforming protein 1 (SHC1), transcript variant 1, mRNA.	0.603243	0.00348138
GPBAR1	151306	GPBAR1	2	+	Homo sapiens G protein-coupled bile acid receptor 1 (GPBAR1), transcript variant 3, mRNA.	0.601981	0.00199896
AP2M1	1173	AP2M1	3	+	Homo sapiens adaptor-related protein complex 2, mu 1 subunit (AP2M1), transcript variant 1, mRNA.	0.601859	0.0018463
WWC3	55841	WWC3	X	+	Homo sapiens WWC family member 3 (WWC3), mRNA.	0.600586	0.00245807
JARID1C	8242	JARID1C	X	-	Homo sapiens jumonji, AT rich interactive domain 1C (JARID1C), mRNA.	0.600579	0.00826561
TP53BP2	7159	TP53BP2	1	-	Homo sapiens tumor protein p53 binding protein, 2 (TP53BP2), transcript variant 1, mRNA.	0.600559	0.000520289
ELOVL3	83401	ELOVL3	10	+	Homo sapiens elongation of very long chain fatty acids (FEN1/Elo2, SUR4/Elo3, yeast)-like 3 (ELOVL3), mRNA.	0.599902	0.00503144
TRAM2	9697	TRAM2	6	-	Homo sapiens translocation associated membrane protein 2 (TRAM2), mRNA.	0.599328	0.00190754
FLJ20920	80221	FLJ20920	17	+	Homo sapiens hypothetical protein FLJ20920 (FLJ20920), mRNA.	0.59882	0.00188829
TBL3	10607	TBL3	16	+	Homo sapiens transducin (beta)-like 3 (TBL3), mRNA.	0.597111	0.00511795
SOCS1	8651	SOCS1	16	-	Homo sapiens suppressor of cytokine signaling 1 (SOCS1), mRNA.	0.595851	0.00369262
TTYH1	57348	TTYH1	19	+	Homo sapiens tweety homolog 1 (Drosophila) (TTYH1), transcript variant 2, mRNA.	0.595338	0.00465563
MRAS	22808	MRAS	3	+	Homo sapiens muscle RAS oncogene homolog (MRAS), transcript variant 1, mRNA.	0.594032	0.000712746
LOXL3	84695	LOXL3	2	-	Homo sapiens lysyl oxidase-like 3 (LOXL3), mRNA.	0.593814	8.21748e-05
SLC9A3R2	9351	SLC9A3R2	16	+	Homo sapiens solute carrier family 9 (sodium/hydrogen exchanger), member 3 regulator 2 (SLC9A3R2), mRNA.	0.590456	0.00828523
DKC1	1736	DKC1	X	+	Homo sapiens dyskeratosis congenita 1, dyskerin (DKC1), mRNA.	0.588777	0.00135522
TMEM185B	79134	TMEM185B	2	-	Homo sapiens transmembrane protein 185B (pseudogene) (TMEM185B), non-coding RNA.	0.588674	0.00214023
SLCO3A1	28232	SLCO3A1	15	+	Homo sapiens solute carrier organic anion transporter family, member 3A1 (SLCO3A1), mRNA.	0.586784	0.000270497
C10ORF125	282969	C10orf125	10	-	Homo sapiens chromosome 10 open reading frame 125 (C10orf125), transcript variant 2, mRNA.	0.586419	0.00892461
HECW2	57520	HECW2	2	-	Homo sapiens HECT, C2 and WW domain containing E3 ubiquitin protein ligase 2 (HECW2), mRNA.	0.586181	0.00135531
ACAA2	10449	ACAA2	18	-	Homo sapiens acetyl-Coenzyme A acyltransferase 2 (mitochondrial 3-oxoacyl-Coenzyme A thiolase) (ACAA2), nuclear gene encoding mitochondrial protein, mRNA.	0.58618	0.00652423
SR140	23350	SR140	3	+	Homo sapiens U2-associated SR140 protein (SR140), mRNA.	0.585006	0.001869
MAFG	4097	MAFG	17	-	Homo sapiens v-maf musculoaponeurotic fibrosarcoma oncogene homolog G (avian) (MAFG), transcript variant 1, mRNA.	0.584502	6.56424e-05
ZFAND3	60685	ZFAND3	6	+	Homo sapiens zinc finger, AN1-type domain 3 (ZFAND3), mRNA.	0.583903	0.00172224
ITGB1BP1	9270	ITGB1BP1	2	-	Homo sapiens integrin beta 1 binding protein 1 (ITGB1BP1), transcript variant 1, mRNA.	0.583758	0.000546231
CADM3	57863	CADM3	1	+	Homo sapiens cell adhesion molecule 3 (CADM3), mRNA.	0.582412	0.000419692
FLJ12355	80054	FLJ12355			PREDICTED: Homo sapiens hypothetical protein FLJ12355 (FLJ12355), misc RNA.	0.581544	0.00177499
MYT1	4661	MYT1	20	+	Homo sapiens myelin transcription factor 1 (MYT1), mRNA.	0.5802	0.000569751
CSNK1D	1453	CSNK1D	17	-	Homo sapiens casein kinase 1, delta (CSNK1D), transcript variant 1, mRNA.	0.579864	0.00815514
RBMS1	5937	RBMS1	2	-	Homo sapiens RNA binding motif, single stranded interacting protein 1 (RBMS1), transcript variant 2, mRNA.	0.579195	0.00639981
RNPS1	10921	RNPS1	16	-	Homo sapiens RNA binding protein S1, serine-rich domain (RNPS1), transcript variant 2, mRNA.	0.579057	0.00331397
MCM3	4172	MCM3	6	-	Homo sapiens minichromosome maintenance complex component 3 (MCM3), mRNA.	0.578889	0.00302523
EIF4A3	9775	EIF4A3	17	-	Homo sapiens eukaryotic translation initiation factor 4A, isoform 3 (EIF4A3), mRNA.	0.578532	0.00779035
SV2A	9900	SV2A	1	-	Homo sapiens synaptic vesicle glycoprotein 2A (SV2A), mRNA.	0.576275	0.0013187
MCOLN1	57192	MCOLN1	19	+	Homo sapiens mucolipin 1 (MCOLN1), mRNA.	0.576176	0.00902042
CACNA2D2	9254	CACNA2D2	3	-	Homo sapiens calcium channel, voltage-dependent, alpha 2/delta subunit 2 (CACNA2D2), transcript variant 2, mRNA.	0.574138	0.00463462
PTRH2	51651	PTRH2	17	-	Homo sapiens peptidyl-tRNA hydrolase 2 (PTRH2), nuclear gene encoding mitochondrial protein, mRNA.	0.573892	0.00196393
ZNF695	57116	ZNF695	1	-	Homo sapiens zinc finger protein 695 (ZNF695), mRNA.	0.571692	0.00196872
OBFC2B	79035	OBFC2B	12	+	Homo sapiens oligonucleotide/oligosaccharide-binding fold containing 2B (OBFC2B), mRNA.	0.571303	0.00785262
ABCF3	55324	ABCF3	3	+	Homo sapiens ATP-binding cassette, sub-family F (GCN20), member 3 (ABCF3), mRNA.	0.568749	0.000866611
EPHB2	2048	EPHB2	1	+	Homo sapiens EPH receptor B2 (EPHB2), transcript variant 2, mRNA.	0.568498	0.00497497
KHDC1	80759	KHDC1	6	-	Homo sapiens KH homology domain containing 1 (KHDC1), mRNA.	0.568397	0.00959552
PLCD3	113026	PLCD3	17	-	Homo sapiens phospholipase C, delta 3 (PLCD3), mRNA.	0.566902	0.000526368
TMEM176B	28959	TMEM176B	7	-	Homo sapiens transmembrane protein 176B (TMEM176B), mRNA.	0.564067	0.00959733
IRF2BP1	26145	IRF2BP1	19	-	Homo sapiens interferon regulatory factor 2 binding protein 1 (IRF2BP1), mRNA.	0.563765	0.00630531
SNRPB2	6629	SNRPB2	20	+	Homo sapiens small nuclear ribonucleoprotein polypeptide B'' (SNRPB2), transcript variant 1, mRNA.	0.563349	0.00295683
UBFD1	56061	UBFD1	16	+	Homo sapiens ubiquitin family domain containing 1 (UBFD1), mRNA.	0.561257	0.00554702
TMEM194	23306	TMEM194	12	-	Homo sapiens transmembrane protein 194 (TMEM194), mRNA.	0.559702	0.000971396
NLGN1	22871	NLGN1	3	+	Homo sapiens neuroligin 1 (NLGN1), mRNA.	0.558945	0.0083338
PI4KAP1	728233	PI4KAP1	22	-	Homo sapiens phosphatidylinositol 4-kinase, catalytic, alpha pseudogene 1 (PI4KAP1), non-coding RNA.	0.556952	0.00439945
SRRP35	135295	SRrp35	6	-	Homo sapiens serine-arginine repressor protein (35 kDa) (SRrp35), mRNA.	0.556556	0.00372562
LIN9	286826	LIN9	1	-	Homo sapiens lin-9 homolog (C. elegans) (LIN9), mRNA.	0.556452	0.00277112
BCORL1	63035	BCORL1	X	+	Homo sapiens BCL6 co-repressor-like 1 (BCORL1), mRNA.	0.556447	0.000275765
MLF2	8079	MLF2	12	-	Homo sapiens myeloid leukemia factor 2 (MLF2), mRNA.	0.556373	0.00807775
TMEM38B	55151	TMEM38B	9	+	Homo sapiens transmembrane protein 38B (TMEM38B), mRNA.	0.5542	0.00348339
POLD1	5424	POLD1	19	+	Homo sapiens polymerase (DNA directed), delta 1, catalytic subunit 125kDa (POLD1), mRNA.	0.549468	0.00259326
NUDT1	4521	NUDT1	7	+	Homo sapiens nudix (nucleoside diphosphate linked moiety X)-type motif 1 (NUDT1), transcript variant 4B, mRNA.	0.54712	0.00842791
ERF	2077	ERF	19	-	Homo sapiens Ets2 repressor factor (ERF), mRNA.	0.545214	0.00526693
FAM59B	150946	FAM59B	2	+	PREDICTED: Homo sapiens family with sequence similarity 59, member B (FAM59B), mRNA.	0.544573	0.00286369
CYC1	1537	CYC1	8	+	Homo sapiens cytochrome c-1 (CYC1), mRNA.	0.544528	0.00703307
AYP1P1	386608	AYP1p1			PREDICTED: Homo sapiens AYP1 pseudogene 1 (AYP1p1), misc RNA.	0.544397	0.000320877
FAM127C	441518	FAM127C	X	-	Homo sapiens family with sequence similarity 127, member C (FAM127C), mRNA.	0.544191	0.00079443
LSS	4047	LSS	21	-	Homo sapiens lanosterol synthase (2,3-oxidosqualene-lanosterol cyclase) (LSS), transcript variant 2, mRNA.	0.544012	0.000696181
FCRLB	127943	FCRLB	1	+	Homo sapiens Fc receptor-like B (FCRLB), mRNA.	0.543776	0.00717203
TLE3	7090	TLE3	15	-	Homo sapiens transducin-like enhancer of split 3 (E(sp1) homolog, Drosophila) (TLE3), mRNA.	0.542775	0.00526502
HS.571814	NA		1	-	full-length cDNA clone CS0DN001YC01 of Adult brain of Homo sapiens (human)	0.541345	6.97271e-05
RRP1B	23076	RRP1B	21	+	Homo sapiens ribosomal RNA processing 1 homolog B (S. cerevisiae) (RRP1B), mRNA.	0.541084	0.0094514
VPS72	6944	VPS72	1	-	Homo sapiens vacuolar protein sorting 72 homolog (S. cerevisiae) (VPS72), mRNA.	0.540384	0.00279579
STIP1	10963	STIP1	11	+	Homo sapiens stress-induced-phosphoprotein 1 (Hsp70/Hsp90-organizing protein) (STIP1), mRNA.	0.54019	0.00559981
ABCB6	10058	ABCB6	2	-	Homo sapiens ATP-binding cassette, sub-family B (MDR/TAP), member 6 (ABCB6), nuclear gene encoding mitochondrial protein, mRNA.	0.538894	0.00313534
HS.514518	NA				PREDICTED: Homo sapiens hypothetical LOC400623 (LOC400623), mRNA	0.537924	0.00418959
HS.554410	NA		12	-	Homo sapiens cDNA FLJ43451 fis, clone OCBBF2033413	0.535778	0.00891295
ZDHHC18	84243	ZDHHC18	1	+	Homo sapiens zinc finger, DHHC-type containing 18 (ZDHHC18), mRNA.	0.535608	0.00193349
AFAP1L1	134265	AFAP1L1	5	+	Homo sapiens actin filament associated protein 1-like 1 (AFAP1L1), mRNA.	0.535135	0.00268694
MAP7D2	256714	MAP7D2	X	-	Homo sapiens MAP7 domain containing 2 (MAP7D2), mRNA.	0.533591	0.00850874
PQBP1	10084	PQBP1	X	+	Homo sapiens polyglutamine binding protein 1 (PQBP1), transcript variant 1, mRNA.	0.533377	0.000324053
PTGFR	5737	PTGFR	1	+	Homo sapiens prostaglandin F receptor (FP) (PTGFR), transcript variant 2, mRNA.	0.5332	0.00421223
LSM5	23658	LSM5	7	-	Homo sapiens LSM5 homolog, U6 small nuclear RNA associated (S. cerevisiae) (LSM5), mRNA.	0.532722	0.00613722
C6ORF66	29078	C6orf66	6	-	Homo sapiens chromosome 6 open reading frame 66 (C6orf66), mRNA.	0.531906	0.00421863
ZNF579	163033	ZNF579	19	-	Homo sapiens zinc finger protein 579 (ZNF579), mRNA.	0.531555	0.00326155
CLIC1	1192	CLIC1	6	-	Homo sapiens chloride intracellular channel 1 (CLIC1), mRNA.	0.53126	0.0066426
SAMD5	389432	SAMD5	6	+	Homo sapiens sterile alpha motif domain containing 5 (SAMD5), mRNA.	0.530894	0.00863385
BHMT2	23743	BHMT2	5	+	Homo sapiens betaine-homocysteine methyltransferase 2 (BHMT2), mRNA.	0.529102	0.00251485
FNDC4	64838	FNDC4	2	-	Homo sapiens fibronectin type III domain containing 4 (FNDC4), mRNA.	0.528182	0.00700786
DMBX1	127343	DMBX1	1	+	Homo sapiens diencephalon/mesencephalon homeobox 1 (DMBX1), transcript variant 1, mRNA.	0.527872	0.00872536
RUSC2	9853	RUSC2	9	+	Homo sapiens RUN and SH3 domain containing 2 (RUSC2), mRNA.	0.525162	0.00836307
LOC401002	401002	LOC401002			PREDICTED: Homo sapiens similar to single-stranded DNA-binding protein isoform a (LOC401002), mRNA.	0.523524	0.00748134
RNF40	9810	RNF40	16	+	Homo sapiens ring finger protein 40 (RNF40), mRNA.	0.523204	0.00163488
SLC30A3	7781	SLC30A3	2	-	Homo sapiens solute carrier family 30 (zinc transporter), member 3 (SLC30A3), mRNA.	0.521135	0.00116675
LOC147645	147645	LOC147645			PREDICTED: Homo sapiens hypothetical protein LOC147645 (LOC147645), mRNA.	0.518973	0.000236617
SCNM1	79005	SCNM1	1	+	Homo sapiens sodium channel modifier 1 (SCNM1), mRNA.	0.518875	0.00133124
LOC646197	646197	LOC646197	8	-	PREDICTED: Homo sapiens similar to Heat shock protein HSP 90-beta (HSP 84) (Tumor-specific transplantation 84 kDa antigen) (TSTA) (LOC646197), mRNA.	0.516982	0.00818392
NUP153	9972	NUP153	6	-	Homo sapiens nucleoporin 153kDa (NUP153), mRNA.	0.516324	0.00696706
CREBBP	1387	CREBBP	16	-	Homo sapiens CREB binding protein (CREBBP), transcript variant 2, mRNA.	0.51517	0.00265931
C14ORF151	84800	C14orf151	14	+	Homo sapiens chromosome 14 open reading frame 151 (C14orf151), mRNA.	0.514473	0.00752559
ABCF1	23	ABCF1	6	+	Homo sapiens ATP-binding cassette, sub-family F (GCN20), member 1 (ABCF1), transcript variant 1, mRNA.	0.50824	0.00232545
SCML2	10389	SCML2	X	-	Homo sapiens sex comb on midleg-like 2 (Drosophila) (SCML2), mRNA.	0.507671	0.00106606
EIF3B	8662	EIF3B	7	+	Homo sapiens eukaryotic translation initiation factor 3, subunit B (EIF3B), transcript variant 1, mRNA.	0.506203	0.00222796
KIAA1394	57571	KIAA1394	11	+	Homo sapiens KIAA1394 protein (KIAA1394), mRNA.	0.504823	0.00175831
EPS15L1	58513	EPS15L1	19	-	Homo sapiens epidermal growth factor receptor pathway substrate 15-like 1 (EPS15L1), mRNA.	0.502393	0.000249957
FGFBP2	83888	FGFBP2	4	-	Homo sapiens fibroblast growth factor binding protein 2 (FGFBP2), mRNA.	0.501273	0.000868056
ECH1	1891	ECH1	19	-	Homo sapiens enoyl Coenzyme A hydratase 1, peroxisomal (ECH1), mRNA.	0.500284	0.0065337
ANKRD46	157567	ANKRD46	8	-	Homo sapiens ankyrin repeat domain 46 (ANKRD46), mRNA.	0.499493	0.00354786
SGOL1	151648	SGOL1	3	-	Homo sapiens shugoshin-like 1 (S. pombe) (SGOL1), transcript variant C2, mRNA.	0.498864	0.00651941
GDF10	2662	GDF10	10	-	Homo sapiens growth differentiation factor 10 (GDF10), mRNA.	0.498815	0.00621924
ARRB1	408	ARRB1	11	-	Homo sapiens arrestin, beta 1 (ARRB1), transcript variant 2, mRNA.	0.497278	0.00916898
MRPS5	64969	MRPS5	2	-	Homo sapiens mitochondrial ribosomal protein S5 (MRPS5), nuclear gene encoding mitochondrial protein, mRNA.	0.496837	0.00023284
SLC16A2	6567	SLC16A2	X	+	Homo sapiens solute carrier family 16, member 2 (monocarboxylic acid transporter 8) (SLC16A2), mRNA.	0.496156	0.00901787
GPR126	57211	GPR126	6	+	Homo sapiens G protein-coupled receptor 126 (GPR126), transcript variant a2, mRNA.	0.496001	0.00352574
NDC80	10403	NDC80	18	+	Homo sapiens NDC80 homolog, kinetochore complex component (S. cerevisiae) (NDC80), mRNA.	0.495615	0.00937121
SMAD7	4092	SMAD7	18	-	Homo sapiens SMAD family member 7 (SMAD7), mRNA.	0.495331	0.0063808
TMEM39B	55116	TMEM39B	1	+	Homo sapiens transmembrane protein 39B (TMEM39B), mRNA.	0.495136	0.000726128
GBGT1	26301	GBGT1	9	-	Homo sapiens globoside alpha-1,3-N-acetylgalactosaminyltransferase 1 (GBGT1), mRNA.	0.493869	0.00596032
LOC143666	143666	LOC143666	11	+	PREDICTED: Homo sapiens hypothetical protein LOC143666 (LOC143666), mRNA.	0.493236	0.00412531
B3GNT8	374907	B3GNT8	19	-	Homo sapiens UDP-GlcNAc:betaGal beta-1,3-N-acetylglucosaminyltransferase 8 (B3GNT8), mRNA.	0.493146	0.00864662
MAPK12	6300	MAPK12	22	-	Homo sapiens mitogen-activated protein kinase 12 (MAPK12), mRNA.	0.491421	0.00361747
RNF26	79102	RNF26	11	+	Homo sapiens ring finger protein 26 (RNF26), mRNA.	0.49086	0.0016013
LY6H	4062	LY6H			PREDICTED: Homo sapiens lymphocyte antigen 6 complex, locus H (LY6H), mRNA.	0.486752	0.00851248
UBXN2A	165324	UBXN2A	2	+	Homo sapiens UBX domain protein 2A (UBXN2A), mRNA.	0.486496	0.00802693
LYAR	55646	LYAR	4	-	Homo sapiens Ly1 antibody reactive homolog (mouse) (LYAR), mRNA.	0.486447	0.00821014
NPTXR	23467	NPTXR	22	-	Homo sapiens neuronal pentraxin receptor (NPTXR), mRNA.	0.485939	0.00565544
DVL2	1856	DVL2	17	-	Homo sapiens dishevelled, dsh homolog 2 (Drosophila) (DVL2), mRNA.	0.485125	0.00807436
HS.40061	NA		X	-	BX112120 Soares fetal liver spleen 1NFLS Homo sapiens cDNA clone IMAGp998P19514, mRNA sequence	0.484153	0.00196951
KCNT1	57582	KCNT1	9	+	Homo sapiens potassium channel, subfamily T, member 1 (KCNT1), mRNA.	0.482195	0.00573053
GABBR1	2550	GABBR1	6	-	Homo sapiens gamma-aminobutyric acid (GABA) B receptor, 1 (GABBR1), transcript variant 4, mRNA.	0.478062	0.00441587
CCDC59	29080	CCDC59			Homo sapiens coiled-coil domain containing 59 (CCDC59), mRNA.	0.47633	0.000944118
RAD23A	5886	RAD23A	19	+	Homo sapiens RAD23 homolog A (S. cerevisiae) (RAD23A), mRNA.	0.475475	0.00649056
NEURL2	140825	NEURL2	20	-	Homo sapiens neuralized homolog 2 (Drosophila) (NEURL2), mRNA.	0.475274	5.83166e-05
PRPH2	5961	PRPH2	6	-	Homo sapiens peripherin 2 (retinal degeneration, slow) (PRPH2), mRNA.	0.475147	0.00139556
C14ORF149	112849	C14orf149	14	-	Homo sapiens chromosome 14 open reading frame 149 (C14orf149), mRNA.	0.47336	0.00752087
MTCH1	23787	MTCH1	6	-	Homo sapiens mitochondrial carrier homolog 1 (C. elegans) (MTCH1), nuclear gene encoding mitochondrial protein, mRNA.	0.472237	0.00369155
KIF3C	3797	KIF3C	2	-	Homo sapiens kinesin family member 3C (KIF3C), mRNA.	0.469043	0.000992648
GPR3	2827	GPR3	1	+	Homo sapiens G protein-coupled receptor 3 (GPR3), mRNA.	0.468242	0.00160705
HRCT1	646962	HRCT1	9	+	Homo sapiens histidine rich carboxyl terminus 1 (HRCT1), mRNA.	0.465174	0.00281557
PRUNE	58497	PRUNE	1	+	Homo sapiens prune homolog (Drosophila) (PRUNE), mRNA.	0.464264	0.00530426
CYTH3	9265	CYTH3	7	-	Homo sapiens cytohesin 3 (CYTH3), mRNA.	0.461757	0.00127646
C6ORF106	64771	C6orf106	6	-	Homo sapiens chromosome 6 open reading frame 106 (C6orf106), transcript variant 1, mRNA.	0.461424	0.0020155
ESPL1	9700	ESPL1	12	+	Homo sapiens extra spindle pole bodies homolog 1 (S. cerevisiae) (ESPL1), mRNA.	0.460514	0.0035556
NCL	4691	NCL	2	-	Homo sapiens nucleolin (NCL), mRNA.	0.459844	0.00450069
KIAA0406	9675	KIAA0406	20	-	Homo sapiens KIAA0406 (KIAA0406), mRNA.	0.459627	0.00864886
MAGED2	10916	MAGED2	X	+	Homo sapiens melanoma antigen family D, 2 (MAGED2), transcript variant 3, mRNA.	0.459004	0.00204087
C19ORF47	126526	C19orf47	19	-	Homo sapiens chromosome 19 open reading frame 47 (C19orf47), mRNA.	0.456087	0.00473684
BAZ1B	9031	BAZ1B	7	-	Homo sapiens bromodomain adjacent to zinc finger domain, 1B (BAZ1B), transcript variant 1, mRNA.	0.455356	0.00542756
CBR1	873	CBR1	21	+	Homo sapiens carbonyl reductase 1 (CBR1), mRNA.	0.455156	0.00838048
SOLH	6650	SOLH	16	+	Homo sapiens small optic lobes homolog (Drosophila) (SOLH), mRNA.	0.455125	0.00962006
GPATCH1	55094	GPATCH1	19	+	Homo sapiens G patch domain containing 1 (GPATCH1), mRNA.	0.454677	0.00546947
GRK6	2870	GRK6	5	+	Homo sapiens G protein-coupled receptor kinase 6 (GRK6), transcript variant 2, mRNA.	0.451662	0.00938102
MBOAT2	129642	MBOAT2			PREDICTED: Homo sapiens membrane bound O-acyltransferase domain containing 2 (MBOAT2), mRNA.	0.45136	0.000889503
MAP3K3	4215	MAP3K3	17	+	Homo sapiens mitogen-activated protein kinase kinase kinase 3 (MAP3K3), transcript variant 1, mRNA.	0.450106	0.00144875
MFN2	9927	MFN2	1	+	Homo sapiens mitofusin 2 (MFN2), nuclear gene encoding mitochondrial protein, mRNA.	0.447143	0.00888831
GPRIN1	114787	GPRIN1	5	-	Homo sapiens G protein regulated inducer of neurite outgrowth 1 (GPRIN1), mRNA.	0.446995	0.00416864
RPPH1	85495	RPPH1	14	-	Homo sapiens ribonuclease P RNA component H1 (RPPH1), non-coding RNA.	0.445952	0.00659463
HOXB9	3219	HOXB9	17	-	Homo sapiens homeo box B9 (HOXB9), mRNA.	0.445802	0.00787743
DNM1	1759	DNM1	9	+	Homo sapiens dynamin 1 (DNM1), transcript variant 2, mRNA.	0.4451	0.00219605
IDH3B	3420	IDH3B	20	-	Homo sapiens isocitrate dehydrogenase 3 (NAD+) beta (IDH3B), nuclear gene encoding mitochondrial protein, transcript variant 3, mRNA.	0.44483	0.00229893
TMEM161A	54929	TMEM161A	19	-	Homo sapiens transmembrane protein 161A (TMEM161A), mRNA.	0.439562	0.0014636
FAM101B	359845	FAM101B	17	-	Homo sapiens family with sequence similarity 101, member B (FAM101B), mRNA.	0.439468	0.00131125
C9ORF25	203259	C9orf25	9	-	Homo sapiens chromosome 9 open reading frame 25 (C9orf25), mRNA.	0.439253	0.00187091
PHC3	80012	PHC3	3	-	Homo sapiens polyhomeotic homolog 3 (Drosophila) (PHC3), mRNA.	0.439235	0.00178221
DAGLA	747	DAGLA	11	+	Homo sapiens diacylglycerol lipase, alpha (DAGLA), mRNA.	0.437436	0.00626972
BTNL2	56244	BTNL2	6	-	Homo sapiens butyrophilin-like 2 (MHC class II associated) (BTNL2), mRNA.	0.436893	0.00788913
EIF2C3	192669	EIF2C3	1	+	Homo sapiens eukaryotic translation initiation factor 2C, 3 (EIF2C3), transcript variant 2, mRNA.	0.435036	0.00669363
SAMD11	148398	SAMD11	1	+	Homo sapiens sterile alpha motif domain containing 11 (SAMD11), mRNA.	0.434396	0.00971207
PPP2R2D	55844	PPP2R2D	10	+	Homo sapiens protein phosphatase 2, regulatory subunit B, delta isoform (PPP2R2D), transcript variant 1, mRNA.	0.433147	0.00210878
CINP	51550	CINP	14	-	Homo sapiens cyclin-dependent kinase 2-interacting protein (CINP), mRNA.	0.432716	0.00533119
WDR62	284403	WDR62	19	+	Homo sapiens WD repeat domain 62 (WDR62), transcript variant 1, mRNA.	0.432642	0.0026364
GEMIN5	25929	GEMIN5	5	-	Homo sapiens gem (nuclear organelle) associated protein 5 (GEMIN5), mRNA.	0.432442	0.0080193
STOML2	30968	STOML2	9	-	Homo sapiens stomatin (EPB72)-like 2 (STOML2), mRNA.	0.431513	0.00970171
IGSF1	3547	IGSF1	X	-	Homo sapiens immunoglobulin superfamily, member 1 (IGSF1), transcript variant 1, mRNA.	0.430255	0.00955439
FKBPL	63943	FKBPL	6	-	Homo sapiens FK506 binding protein like (FKBPL), mRNA.	0.428597	0.00645521
UROD	7389	UROD	1	+	Homo sapiens uroporphyrinogen decarboxylase (UROD), mRNA.	0.427985	0.00191888
ZNF7	7553	ZNF7	8	+	Homo sapiens zinc finger protein 7 (ZNF7), mRNA.	0.427166	0.00468807
PHF19	26147	PHF19	9	-	Homo sapiens PHD finger protein 19 (PHF19), transcript variant 1, mRNA.	0.420824	0.00498483
SLC35E4	339665	SLC35E4	22	+	Homo sapiens solute carrier family 35, member E4 (SLC35E4), mRNA.	0.419796	0.00143986
SPC25	57405	SPC25	2	-	Homo sapiens SPC25, NDC80 kinetochore complex component, homolog (S. cerevisiae) (SPC25), mRNA.	0.419258	0.00990176
DKFZP686O24166	374383	DKFZp686O24166	11	+	Homo sapiens hypothetical protein DKFZp686O24166 (DKFZp686O24166), mRNA.	0.419	0.00371426
MLSTD1	55711	MLSTD1	12	+	Homo sapiens male sterility domain containing 1 (MLSTD1), mRNA.	0.418247	0.00945064
HS.56147	NA		X	+	BX089019 Soares_testis_NHT Homo sapiens cDNA clone IMAGp998K243513 ; IMAGE:1391375, mRNA sequence	0.418002	0.00416892
HS.436379	NA		2	+	full-length cDNA clone CS0DM002YA18 of Fetal liver of Homo sapiens (human)	0.416188	0.00266871
LOC221710	221710	LOC221710	6	+	PREDICTED: Homo sapiens hypothetical protein LOC221710 (LOC221710), mRNA.	0.415865	0.00540291
C15ORF42	90381	C15orf42	15	+	Homo sapiens chromosome 15 open reading frame 42 (C15orf42), mRNA.	0.415815	0.00849382
MAGEH1	28986	MAGEH1	X	+	Homo sapiens melanoma antigen family H, 1 (MAGEH1), mRNA.	0.415175	0.00494201
XPO6	23214	XPO6	16	-	Homo sapiens exportin 6 (XPO6), mRNA.	0.413831	0.00498624
ICOSLG	23308	ICOSLG	21	-	Homo sapiens inducible T-cell co-stimulator ligand (ICOSLG), mRNA.	0.413429	0.00167263
C8ORF31	286122	C8orf31	8	+	Homo sapiens chromosome 8 open reading frame 31 (C8orf31), mRNA.	0.412841	0.00249267
C22ORF39	128977	C22orf39	22	-	Homo sapiens chromosome 22 open reading frame 39 (C22orf39), mRNA.	0.41228	0.00976511
TSC22D2	9819	TSC22D2	3	+	Homo sapiens TSC22 domain family, member 2 (TSC22D2), mRNA.	0.410158	0.00747808
DHX35	60625	DHX35	20	+	Homo sapiens DEAH (Asp-Glu-Ala-His) box polypeptide 35 (DHX35), mRNA.	0.408598	0.00336208
RGS14	10636	RGS14	5	+	Homo sapiens regulator of G-protein signaling 14 (RGS14), mRNA.	0.407737	0.00640049
KIRREL	55243	KIRREL	1	+	Homo sapiens kin of IRRE like (Drosophila) (KIRREL), mRNA.	0.407535	0.000166753
ADRM1	11047	ADRM1	20	+	Homo sapiens adhesion regulating molecule 1 (ADRM1), transcript variant 2, mRNA.	0.406456	0.00635938
EIF2B1	1967	EIF2B1	12	-	Homo sapiens eukaryotic translation initiation factor 2B, subunit 1 alpha, 26kDa (EIF2B1), mRNA.	0.404693	0.00256427
ZDHHC19	131540	ZDHHC19	3	-	Homo sapiens zinc finger, DHHC-type containing 19 (ZDHHC19), mRNA.	0.403483	0.0031505
GUCY1B3	2983	GUCY1B3	4	+	Homo sapiens guanylate cyclase 1, soluble, beta 3 (GUCY1B3), mRNA.	0.40187	0.00741317
ECSIT	51295	ECSIT	19	-	Homo sapiens ECSIT homolog (Drosophila) (ECSIT), mRNA.	0.399831	0.00769321
NY-SAR-48	93323	NY-SAR-48	19	-	Homo sapiens sarcoma antigen NY-SAR-48 (NY-SAR-48), transcript variant 1, mRNA.	0.399391	0.00255488
TRIO	7204	TRIO	5	+	Homo sapiens triple functional domain (PTPRF interacting) (TRIO), mRNA.	0.395137	0.00967531
MRPL53	116540	MRPL53	2	-	Homo sapiens mitochondrial ribosomal protein L53 (MRPL53), nuclear gene encoding mitochondrial protein, mRNA.	0.394556	0.00948963
ZNF646	9726	ZNF646	16	+	Homo sapiens zinc finger protein 646 (ZNF646), mRNA.	0.394439	0.00147264
LPAR4	2846	LPAR4	X	+	Homo sapiens lysophosphatidic acid receptor 4 (LPAR4), mRNA.	0.39184	0.0020105
SUPT16H	11198	SUPT16H	14	-	Homo sapiens suppressor of Ty 16 homolog (S. cerevisiae) (SUPT16H), mRNA.	0.389656	0.00405231
SEMA4F	10505	SEMA4F	2	+	Homo sapiens sema domain, immunoglobulin domain (Ig), transmembrane domain (TM) and short cytoplasmic domain, (semaphorin) 4F (SEMA4F), mRNA.	0.388638	0.00137541
MCL1	4170	MCL1	1	-	Homo sapiens myeloid cell leukemia sequence 1 (BCL2-related) (MCL1), transcript variant 1, mRNA.	0.386382	0.00393166
CDCA1	83540	CDCA1	1	+	Homo sapiens cell division cycle associated 1 (CDCA1), transcript variant 1, mRNA.	0.384043	0.00891892
RAPGEF6	51735	RAPGEF6	5	-	Homo sapiens Rap guanine nucleotide exchange factor (GEF) 6 (RAPGEF6), mRNA.	0.383512	0.00653678
EVC	2121	EVC	4	+	Homo sapiens Ellis van Creveld syndrome (EVC), transcript variant 1, mRNA.	0.379224	0.00604061
NTNG1	22854	NTNG1	1	+	Homo sapiens netrin G1 (NTNG1), transcript variant 3, mRNA.	0.379194	0.00910147
RNF213	57674	RNF213	17	+	Homo sapiens ring finger protein 213 (RNF213), mRNA.	0.378751	0.00888473
SLC8A1	6546	SLC8A1	2	-	Homo sapiens solute carrier family 8 (sodium/calcium exchanger), member 1 (SLC8A1), transcript variant A, mRNA.	0.376885	0.00812983
LIN37	55957	LIN37	19	+	Homo sapiens lin-37 homolog (C. elegans) (LIN37), mRNA.	0.375872	0.00386763
EPB41L1	2036	EPB41L1	20	+	Homo sapiens erythrocyte membrane protein band 4.1-like 1 (EPB41L1), transcript variant 2, mRNA.	0.372832	0.000540403
SKI	6497	SKI	1	+	Homo sapiens v-ski sarcoma viral oncogene homolog (avian) (SKI), mRNA.	0.372794	0.00302614
CLCN5	1184	CLCN5	X	+	Homo sapiens chloride channel 5 (CLCN5), transcript variant 3, mRNA.	0.371165	3.72165e-05
ELMO2	63916	ELMO2	20	-	Homo sapiens engulfment and cell motility 2 (ELMO2), transcript variant 2, mRNA.	0.370618	0.00454073
TP53I11	9537	TP53I11	11	-	Homo sapiens tumor protein p53 inducible protein 11 (TP53I11), mRNA.	0.370073	0.00231563
HS.31961	NA		2	-	Homo sapiens cDNA FLJ37694 fis, clone BRHIP2015224	0.368775	0.00485208
HS.559714	NA		1	+	full-length cDNA clone CS0DJ011YN13 of T cells (Jurkat cell line) Cot 10-normalized of Homo sapiens (human)	0.368496	0.006128
CNP	1267	CNP	17	+	Homo sapiens 2',3'-cyclic nucleotide 3' phosphodiesterase (CNP), mRNA.	0.365773	0.00906235
TMEM185A	84548	TMEM185A	X	-	Homo sapiens transmembrane protein 185A (TMEM185A), mRNA.	0.365288	0.00669926
EIF2C1	26523	EIF2C1	1	+	Homo sapiens eukaryotic translation initiation factor 2C, 1 (EIF2C1), mRNA.	0.36174	0.00191375
ARHGAP28	79822	ARHGAP28	18	+	Homo sapiens Rho GTPase activating protein 28 (ARHGAP28), transcript variant 2, mRNA.	0.361376	0.00951799
LIN7A	8825	LIN7A	12	-	Homo sapiens lin-7 homolog A (C. elegans) (LIN7A), mRNA.	0.360731	0.00732708
PPT2	9374	PPT2	6	+	Homo sapiens palmitoyl-protein thioesterase 2 (PPT2), transcript variant 1, mRNA.	0.35999	0.00255849
REEP4	80346	REEP4	8	-	Homo sapiens receptor accessory protein 4 (REEP4), mRNA.	0.358177	0.00885946
CBL	867	CBL	11	+	Homo sapiens Cas-Br-M (murine) ecotropic retroviral transforming sequence (CBL), mRNA.	0.355185	0.00497749
TTYH2	94015	TTYH2	17	+	Homo sapiens tweety homolog 2 (Drosophila) (TTYH2), transcript variant 2, mRNA.	0.352381	0.00118207
PLAG1	5324	PLAG1	8	-	Homo sapiens pleiomorphic adenoma gene 1 (PLAG1), mRNA.	0.349074	0.00358995
ART5	116969	ART5	11	-	Homo sapiens ADP-ribosyltransferase 5 (ART5), mRNA.	0.347705	0.00637872
WNT3	7473	WNT3	17	-	Homo sapiens wingless-type MMTV integration site family, member 3 (WNT3), mRNA.	0.346738	0.00179414
MYO7A	4647	MYO7A	11	+	Homo sapiens myosin VIIA (MYO7A), mRNA.	0.345427	0.0085753
SMYD5	10322	SMYD5	2	+	Homo sapiens SMYD family member 5 (SMYD5), mRNA.	0.344035	0.00422495
TMEM201	199953	TMEM201	1	+	Homo sapiens transmembrane protein 201 (TMEM201), mRNA.	0.342519	0.00822851
U2AF1L4	199746	U2AF1L4	19	-	Homo sapiens U2 small nuclear RNA auxiliary factor 1-like 4 (U2AF1L4), transcript variant 2, mRNA.	0.341909	0.0076887
NCAPH2	29781	NCAPH2	22	+	Homo sapiens non-SMC condensin II complex, subunit H2 (NCAPH2), transcript variant 2, mRNA.	0.340669	0.00189778
ZFP64	55734	ZFP64	20	-	Homo sapiens zinc finger protein 64 homolog (mouse) (ZFP64), transcript variant 3, mRNA.	0.339169	0.00083132
ADAMTSL4	54507	ADAMTSL4	1	+	Homo sapiens ADAMTS-like 4 (ADAMTSL4), transcript variant 2, mRNA.	0.337069	0.00678983
STK10	6793	STK10	5	-	Homo sapiens serine/threonine kinase 10 (STK10), mRNA.	0.335912	0.00801662
LOC648366	648366	LOC648366			PREDICTED: Homo sapiens similar to SLIT-ROBO Rho GTPase-activating protein 2 (srGAP2) (Formin-binding protein 2) (LOC648366), mRNA.	0.334554	0.000962434
TMEM104	54868	TMEM104	17	+	Homo sapiens transmembrane protein 104 (TMEM104), mRNA.	0.332036	0.00509616
TBKBP1	9755	TBKBP1	17	+	Homo sapiens TBK1 binding protein 1 (TBKBP1), mRNA.	0.331318	0.00870897
HS.545589	NA				Human small nuclear RNA U6atac, partial sequence	0.328447	0.00470032
HSF2BP	11077	HSF2BP	21	-	Homo sapiens heat shock transcription factor 2 binding protein (HSF2BP), mRNA.	0.324991	0.00307097
MAPK4	5596	MAPK4	18	+	Homo sapiens mitogen-activated protein kinase 4 (MAPK4), mRNA.	0.318248	0.00189995
CCDC9	26093	CCDC9	19	+	Homo sapiens coiled-coil domain containing 9 (CCDC9), mRNA.	0.31568	0.00840648
PGS1	9489	PGS1	17	+	Homo sapiens phosphatidylglycerophosphate synthase 1 (PGS1), mRNA.	0.311917	0.00498617
KCNQ3	3786	KCNQ3	8	-	Homo sapiens potassium voltage-gated channel, KQT-like subfamily, member 3 (KCNQ3), mRNA.	0.31107	0.00672614
TBP	6908	TBP	6	+	Homo sapiens TATA box binding protein (TBP), mRNA.	0.310409	0.00577337
ARHGEF11	9826	ARHGEF11	1	-	Homo sapiens Rho guanine nucleotide exchange factor (GEF) 11 (ARHGEF11), transcript variant 2, mRNA.	0.309513	0.00693102
ANKRD40	91369	ANKRD40	17	-	Homo sapiens ankyrin repeat domain 40 (ANKRD40), mRNA.	0.306159	0.00913432
C18ORF54	162681	C18orf54	18	+	Homo sapiens chromosome 18 open reading frame 54 (C18orf54), mRNA.	0.304594	0.00728783
UNKL	64718	UNKL	16	-	Homo sapiens unkempt homolog (Drosophila)-like (UNKL), transcript variant 2, mRNA.	0.30339	0.00835069
ELK4	2005	ELK4	1	-	Homo sapiens ELK4, ETS-domain protein (SRF accessory protein 1) (ELK4), transcript variant a, mRNA.	0.299421	0.00413823
UBC	7316	UBC	12	-	Homo sapiens ubiquitin C (UBC), mRNA.	0.294211	0.00727849
CCDC85B	11007	CCDC85B	11	+	Homo sapiens coiled-coil domain containing 85B (CCDC85B), mRNA.	0.285466	0.00396602
SNORD48	26801	SNORD48	6	+	Homo sapiens small nucleolar RNA, C/D box 48 (SNORD48), non-coding RNA.	0.284317	0.00761602
HS.537779	NA		1	+	BP398340 Homo sapiens pancreatic islet Homo sapiens cDNA clone htp-29-07 3, mRNA sequence	0.283119	0.0061164
FBXO27	126433	FBXO27	19	-	Homo sapiens F-box protein 27 (FBXO27), mRNA.	0.282744	0.0019335
GPR20	2843	GPR20	8	-	Homo sapiens G protein-coupled receptor 20 (GPR20), mRNA.	0.272627	0.00592435
ADRA1D	146	ADRA1D	20	-	Homo sapiens adrenergic, alpha-1D-, receptor (ADRA1D), mRNA.	0.265939	0.00560282
UBOX5	22888	UBOX5	20	-	Homo sapiens U-box domain containing 5 (UBOX5), transcript variant 1, mRNA.	0.261091	0.00193605
TBC1D25	4943	TBC1D25	X	+	Homo sapiens TBC1 domain family, member 25 (TBC1D25), mRNA.	0.256619	0.0070857
JRK	8629	JRK	8	-	Homo sapiens jerky homolog (mouse) (JRK), transcript variant 1, mRNA.	0.242236	0.00695452
FAM178B	51252	FAM178B	2	-	Homo sapiens family with sequence similarity 178, member B (FAM178B), transcript variant B, mRNA.	0.222574	0.00877858
HYDIN	54768	HYDIN	16	-	Homo sapiens hydrocephalus inducing homolog (mouse) (HYDIN), transcript variant 2, mRNA.	-0.218061	0.00348176
FAM19A2	338811	FAM19A2	12	-	Homo sapiens family with sequence similarity 19 (chemokine (C-C motif)-like), member A2 (FAM19A2), mRNA.	-0.220813	0.0061038
WDR31	114987	WDR31	9	-	Homo sapiens WD repeat domain 31 (WDR31), transcript variant 3, mRNA.	-0.254036	0.0019558
IFT81	28981	IFT81	12	+	Homo sapiens intraflagellar transport 81 homolog (Chlamydomonas) (IFT81), transcript variant 2, mRNA.	-0.262907	0.00640223
FRMPD2	143162	FRMPD2	10	-	Homo sapiens FERM and PDZ domain containing 2 (FRMPD2), transcript variant 2, mRNA.	-0.274473	0.000531616
BAGE2	85319	BAGE2			Homo sapiens B melanoma antigen family, member 2 (BAGE2), mRNA.	-0.275206	0.00157289
P2RY1	5028	P2RY1	3	+	Homo sapiens purinergic receptor P2Y, G-protein coupled, 1 (P2RY1), mRNA.	-0.278239	0.00498257
LOC653113	653113	LOC653113	12	-	PREDICTED: Homo sapiens hypothetical LOC653113 (LOC653113), mRNA.	-0.278262	0.00767799
RANBP3	8498	RANBP3	19	-	Homo sapiens RAN binding protein 3 (RANBP3), transcript variant RANBP3-c, mRNA.	-0.28194	0.00448329
ORMDL1	94101	ORMDL1	2	-	Homo sapiens ORM1-like 1 (S. cerevisiae) (ORMDL1), mRNA.	-0.287628	0.00667009
ATMIN	23300	ATMIN	16	+	Homo sapiens ATM interactor (ATMIN), mRNA.	-0.290541	0.00617151
HS.120300	NA		9	+	HESC4_33_E11.g1_A037 NIH_MGC_262 Homo sapiens cDNA clone IMAGE:7474271 5, mRNA sequence	-0.293135	0.00944604
LOC649260	649260	LOC649260			PREDICTED: Homo sapiens similar to LIM and senescent cell antigen-like domains 1 (LOC649260), mRNA.	-0.294787	0.00666098
HS.25151	NA		2	-	BX116245 Soares placenta Nb2HP Homo sapiens cDNA clone IMAGp998O22196, mRNA sequence	-0.307306	0.00575872
ZNF561	93134	ZNF561	19	-	Homo sapiens zinc finger protein 561 (ZNF561), mRNA.	-0.308852	0.00900915
TPH1	7166	TPH1	11	-	Homo sapiens tryptophan hydroxylase 1 (TPH1), mRNA.	-0.311009	0.00200998
TMEM184A	202915	TMEM184A	7	-	Homo sapiens transmembrane protein 184A (TMEM184A), mRNA.	-0.311018	0.0089416
GSG1L	146395	GSG1L	16	-	Homo sapiens GSG1-like (GSG1L), mRNA.	-0.314088	0.00987969
CNTD1	124817	CNTD1	17	+	Homo sapiens cyclin N-terminal domain containing 1 (CNTD1), mRNA.	-0.315173	0.0082243
TCTEX1D4	343521	TCTEX1D4	1	-	Homo sapiens Tctex1 domain containing 4 (TCTEX1D4), mRNA.	-0.318047	0.00369793
PIBF1	10464	PIBF1	13	+	Homo sapiens progesterone immunomodulatory binding factor 1 (PIBF1), mRNA.	-0.321383	0.0090393
ADH6	130	ADH6	4	-	Homo sapiens alcohol dehydrogenase 6 (class V) (ADH6), mRNA.	-0.32166	0.00516264
LOC648556	648556	LOC648556			PREDICTED: Homo sapiens hypothetical protein LOC648556 (LOC648556), mRNA.	-0.324205	0.000238635
UBAC1	10422	UBAC1	9	-	Homo sapiens UBA domain containing 1 (UBAC1), mRNA.	-0.327515	0.00620233
SLC27A6	28965	SLC27A6	5	+	Homo sapiens solute carrier family 27 (fatty acid transporter), member 6 (SLC27A6), transcript variant 1, mRNA.	-0.339954	0.00950914
LOC729647	729647	LOC729647	11	-	PREDICTED: Homo sapiens similar to CG7889-PA (LOC729647), mRNA.	-0.34082	0.00537018
HMGB1	3146	HMGB1	13	-	Homo sapiens high-mobility group box 1 (HMGB1), mRNA.	-0.342691	0.00270573
KIF27	55582	KIF27	9	-	Homo sapiens kinesin family member 27 (KIF27), mRNA.	-0.342904	0.000516515
HS.254006	NA		5	-	Homo sapiens cDNA FLJ38835 fis, clone MESAN2002424	-0.343414	0.00225289
UBE4A	9354	UBE4A	11	+	Homo sapiens ubiquitination factor E4A (UFD2 homolog, yeast) (UBE4A), mRNA.	-0.345681	0.00513281
STK19	8859	STK19	6	+	Homo sapiens serine/threonine kinase 19 (STK19), transcript variant 1, mRNA.	-0.349399	0.00700302
C19ORF18	147685	C19orf18	19	-	Homo sapiens chromosome 19 open reading frame 18 (C19orf18), mRNA.	-0.350955	0.005739
IFT88	8100	IFT88	13	+	Homo sapiens intraflagellar transport 88 homolog (Chlamydomonas) (IFT88), transcript variant 2, mRNA.	-0.352036	0.00669915
RNF123	63891	RNF123	3	+	Homo sapiens ring finger protein 123 (RNF123), mRNA.	-0.353343	0.00664563
UBXN4	23190	UBXN4	2	+	Homo sapiens UBX domain protein 4 (UBXN4), mRNA.	-0.354928	0.00858622
MRRF	92399	MRRF	9	+	Homo sapiens mitochondrial ribosome recycling factor (MRRF), nuclear gene encoding mitochondrial protein, transcript variant 2, mRNA.	-0.355138	0.00515796
STRADA	92335	STRADA	17	-	Homo sapiens STE20-related kinase adaptor alpha (STRADA), transcript variant 3, mRNA.	-0.358056	0.00655732
MYO5B	4645	MYO5B	18	-	PREDICTED: Homo sapiens myosin VB, transcript variant 3 (MYO5B), mRNA.	-0.360864	0.000807036
ALS2	57679	ALS2	2	-	Homo sapiens amyotrophic lateral sclerosis 2 (juvenile) (ALS2), mRNA.	-0.360874	0.000892763
C12ORF26	84190	C12orf26	12	+	Homo sapiens chromosome 12 open reading frame 26 (C12orf26), mRNA.	-0.361749	0.00931713
AGBL2	79841	AGBL2	11	-	Homo sapiens ATP/GTP binding protein-like 2 (AGBL2), mRNA.	-0.361789	0.000354798
SLC43A1	8501	SLC43A1	11	-	Homo sapiens solute carrier family 43, member 1 (SLC43A1), mRNA.	-0.363485	0.00652297
HHAT	55733	HHAT	1	+	Homo sapiens hedgehog acyltransferase (HHAT), mRNA.	-0.365786	0.00343091
SNX14	57231	SNX14	6	-	Homo sapiens sorting nexin 14 (SNX14), transcript variant 2, mRNA.	-0.366433	0.00812864
LOC283874	283874	LOC283874	16	-	Homo sapiens hypothetical protein LOC283874 (LOC283874), mRNA.	-0.367802	0.00211299
FAM14B	122509	FAM14B	14	+	Homo sapiens family with sequence similarity 14, member B (FAM14B), mRNA.	-0.368566	0.00294921
C21ORF57	54059	C21orf57	21	+	Homo sapiens chromosome 21 open reading frame 57 (C21orf57), transcript variant 1, mRNA.	-0.37244	0.00978667
LOC550112	550112	LOC550112	4	+	PREDICTED: Homo sapiens hypothetical LOC550112, transcript variant 8 (LOC550112), misc RNA.	-0.372466	0.00935417
MED9	55090	MED9	17	+	Homo sapiens mediator complex subunit 9 (MED9), mRNA.	-0.373177	0.00851185
KCTD11	147040	KCTD11	17	+	Homo sapiens potassium channel tetramerisation domain containing 11 (KCTD11), mRNA.	-0.374641	0.00410884
SYF2	25949	SYF2	1	-	Homo sapiens SYF2 homolog, RNA splicing factor (S. cerevisiae) (SYF2), transcript variant 1, mRNA.	-0.374828	0.000652877
PLEKHA5	54477	PLEKHA5	12	+	Homo sapiens pleckstrin homology domain containing, family A member 5 (PLEKHA5), mRNA.	-0.374859	0.0085647
TLK1	9874	TLK1	2	-	Homo sapiens tousled-like kinase 1 (TLK1), mRNA.	-0.375851	0.00824041
BRD7	29117	BRD7	16	-	Homo sapiens bromodomain containing 7 (BRD7), mRNA.	-0.376547	0.00953297
LOC648585	648585	LOC648585			PREDICTED: Homo sapiens similar to p53-regulated apoptosis-inducing protein 1, transcript variant 1 (LOC648585), mRNA.	-0.378143	0.00505869
LNX1	84708	LNX1	4	-	Homo sapiens ligand of numb-protein X 1 (LNX1), mRNA.	-0.381206	0.00451752
CA5B	11238	CA5B	X	+	Homo sapiens carbonic anhydrase VB, mitochondrial (CA5B), nuclear gene encoding mitochondrial protein, mRNA.	-0.382224	0.0061181
C9ORF156	51531	C9orf156	9	-	Homo sapiens chromosome 9 open reading frame 156 (C9orf156), mRNA.	-0.383116	0.00449603
TTLL11	158135	TTLL11	9	-	Homo sapiens tubulin tyrosine ligase-like family, member 11 (TTLL11), mRNA.	-0.383671	0.00123964
FAM103A1	83640	FAM103A1	15	+	Homo sapiens family with sequence similarity 103, member A1 (FAM103A1), mRNA.	-0.384176	0.00135228
WDR78	79819	WDR78	1	-	Homo sapiens WD repeat domain 78 (WDR78), transcript variant 2, mRNA.	-0.384771	0.000479062
CPSF2	53981	CPSF2	14	+	Homo sapiens cleavage and polyadenylation specific factor 2, 100kDa (CPSF2), mRNA.	-0.385261	0.00306633
RSBN1L	222194	RSBN1L	7	+	Homo sapiens round spermatid basic protein 1-like (RSBN1L), mRNA.	-0.388672	0.00640444
C17ORF44	284029	C17orf44	17	-	Homo sapiens chromosome 17 open reading frame 44 (C17orf44), mRNA.	-0.390454	0.00930309
TXNL4B	54957	TXNL4B	16	-	Homo sapiens thioredoxin-like 4B (TXNL4B), mRNA.	-0.395086	0.00534066
HS.547178	NA		9	+	Homo sapiens, clone IMAGE:5195119, mRNA	-0.395804	2.78088e-05
LRGUK	136332	LRGUK	7	+	Homo sapiens leucine-rich repeats and guanylate kinase domain containing (LRGUK), mRNA.	-0.396905	0.00130775
ALG9	79796	ALG9	11	-	Homo sapiens asparagine-linked glycosylation 9 homolog (S. cerevisiae, alpha- 1,2-mannosyltransferase) (ALG9), transcript variant 4, mRNA.	-0.397746	0.00219011
HS.571245	NA		7	-	603034918F1 NIH_MGC_115 Homo sapiens cDNA clone IMAGE:5175893 5, mRNA sequence	-0.398566	0.00851623
SPATA7	55812	SPATA7	14	+	Homo sapiens spermatogenesis associated 7 (SPATA7), transcript variant 2, mRNA.	-0.398886	0.00536445
ALDH5A1	7915	ALDH5A1	6	+	Homo sapiens aldehyde dehydrogenase 5 family, member A1 (ALDH5A1), nuclear gene encoding mitochondrial protein, transcript variant 2, mRNA.	-0.401774	0.00322572
NPAL3	57185	NPAL3	1	+	Homo sapiens NIPA-like domain containing 3 (NPAL3), mRNA.	-0.401837	0.00901273
VPS37C	55048	VPS37C	11	-	Homo sapiens vacuolar protein sorting 37 homolog C (S. cerevisiae) (VPS37C), mRNA.	-0.402167	0.00117737
HSD17B4	3295	HSD17B4	5	+	Homo sapiens hydroxysteroid (17-beta) dehydrogenase 4 (HSD17B4), mRNA.	-0.402526	0.00978213
LOC401019	401019	LOC401019			Homo sapiens hCG1783417 (LOC401019), mRNA.	-0.404368	0.00523621
C9ORF37	85026	C9orf37	9	-	Homo sapiens chromosome 9 open reading frame 37 (C9orf37), mRNA.	-0.406054	0.00334322
COPS7A	50813	COPS7A	12	+	Homo sapiens COP9 constitutive photomorphogenic homolog subunit 7A (Arabidopsis) (COPS7A), mRNA.	-0.410713	0.00684605
ZDHHC2	51201	ZDHHC2	8	+	Homo sapiens zinc finger, DHHC-type containing 2 (ZDHHC2), mRNA.	-0.411408	0.00735566
PPP1R7	5510	PPP1R7	2	+	Homo sapiens protein phosphatase 1, regulatory (inhibitor) subunit 7 (PPP1R7), mRNA.	-0.412131	0.00294704
BBS12	166379	BBS12	4	+	Homo sapiens Bardet-Biedl syndrome 12 (BBS12), mRNA.	-0.412373	0.00171469
ZNF446	55663	ZNF446	19	+	Homo sapiens zinc finger protein 446 (ZNF446), mRNA.	-0.413433	0.00413441
ATP6V1G1	9550	ATP6V1G1	9	+	Homo sapiens ATPase, H+ transporting, lysosomal 13kDa, V1 subunit G1 (ATP6V1G1), mRNA.	-0.413757	0.0037618
GSTZ1	2954	GSTZ1	14	+	Homo sapiens glutathione transferase zeta 1 (maleylacetoacetate isomerase) (GSTZ1), transcript variant 3, mRNA.	-0.415913	0.00146346
TMEM53	79639	TMEM53	1	-	Homo sapiens transmembrane protein 53 (TMEM53), mRNA.	-0.416123	0.0033052
TMOD3	29766	TMOD3	15	+	Homo sapiens tropomodulin 3 (ubiquitous) (TMOD3), mRNA.	-0.420287	0.00505789
TFB1M	51106	TFB1M	6	-	Homo sapiens transcription factor B1, mitochondrial (TFB1M), mRNA.	-0.421933	0.00287321
LOC541473	541473	LOC541473	7	-	Homo sapiens FK506 binding protein 6, 36kDa pseudogene (LOC541473), non-coding RNA.	-0.422084	0.00306561
KIAA0556	23247	KIAA0556	16	+	Homo sapiens KIAA0556 (KIAA0556), mRNA.	-0.425236	0.00483402
RIBC2	26150	RIBC2	22	+	Homo sapiens RIB43A domain with coiled-coils 2 (RIBC2), mRNA.	-0.425679	0.00112912
AMN1	196394	AMN1	12	-	Homo sapiens antagonist of mitotic exit network 1 homolog (S. cerevisiae) (AMN1), mRNA.	-0.426845	0.00165816
DYDC1	143241	DYDC1	10	-	Homo sapiens DPY30 domain containing 1 (DYDC1), mRNA.	-0.429578	0.000654873
HS.346489	NA		6	-	Homo sapiens cDNA FLJ35222 fis, clone PROST2000835	-0.430076	0.000185086
HNRNPC	3183	HNRNPC	14	-	Homo sapiens heterogeneous nuclear ribonucleoprotein C (C1/C2) (HNRNPC), transcript variant 3, mRNA.	-0.430254	0.00560317
FAM92B	339145	FAM92B	16	-	Homo sapiens family with sequence similarity 92, member B (FAM92B), mRNA.	-0.430333	0.00100801
TMEM41B	440026	TMEM41B	11	-	Homo sapiens transmembrane protein 41B (TMEM41B), mRNA.	-0.431499	0.00901
PIN1	5300	PIN1	19	+	Homo sapiens peptidylprolyl cis/trans isomerase, NIMA-interacting 1 (PIN1), mRNA.	-0.432971	0.000401347
ZNF518A	9849	ZNF518A	10	+	Homo sapiens zinc finger protein 518A (ZNF518A), mRNA.	-0.43306	0.00416557
CSPP1	79848	CSPP1	8	+	Homo sapiens centrosome and spindle pole associated protein 1 (CSPP1), transcript variant 1, mRNA.	-0.433305	0.00397163
ST7	7982	ST7	7	+	Homo sapiens suppression of tumorigenicity 7 (ST7), transcript variant a, mRNA.	-0.433781	0.00139473
YIPF3	25844	YIPF3	6	-	Homo sapiens Yip1 domain family, member 3 (YIPF3), mRNA.	-0.433825	0.00754621
C9ORF98	158067	C9orf98	9	-	Homo sapiens chromosome 9 open reading frame 98 (C9orf98), mRNA.	-0.434325	0.000304858
LRRC18	474354	LRRC18	10	-	Homo sapiens leucine rich repeat containing 18 (LRRC18), mRNA.	-0.43827	0.00887042
ADAM28	10863	ADAM28	8	+	Homo sapiens ADAM metallopeptidase domain 28 (ADAM28), transcript variant 3, mRNA.	-0.438719	0.00552548
RAB11A	8766	RAB11A	15	+	Homo sapiens RAB11A, member RAS oncogene family (RAB11A), mRNA.	-0.441058	0.00751565
FHIT	2272	FHIT	3	-	Homo sapiens fragile histidine triad gene (FHIT), mRNA.	-0.441461	0.00559696
SLC30A9	10463	SLC30A9	4	+	Homo sapiens solute carrier family 30 (zinc transporter), member 9 (SLC30A9), mRNA.	-0.44203	0.00371526
RSPRY1	89970	RSPRY1	16	+	Homo sapiens ring finger and SPRY domain containing 1 (RSPRY1), mRNA.	-0.442313	0.00547189
ARFGAP2	84364	ARFGAP2	11	-	Homo sapiens ADP-ribosylation factor GTPase activating protein 2 (ARFGAP2), mRNA.	-0.442994	0.00873255
GAS2L2	246176	GAS2L2			Homo sapiens growth arrest-specific 2 like 2 (GAS2L2), mRNA.	-0.443059	0.00304144
C22ORF23	84645	C22orf23	22	-	Homo sapiens chromosome 22 open reading frame 23 (C22orf23), mRNA.	-0.44316	0.00116635
NAPEPLD	222236	NAPEPLD	7	-	Homo sapiens N-acyl phosphatidylethanolamine phospholipase D (NAPEPLD), mRNA.	-0.444144	0.00548682
C10ORF97	80013	C10orf97	10	-	Homo sapiens chromosome 10 open reading frame 97 (C10orf97), mRNA.	-0.444433	0.00846096
TSSK1B	83942	TSSK1B	5	-	Homo sapiens testis-specific serine kinase 1B (TSSK1B), mRNA.	-0.445228	0.000631246
HS.144312	NA		19	+	BX109404 NCI_CGAP_Br2 Homo sapiens cDNA clone IMAGp998G234083, mRNA sequence	-0.445602	4.27937e-05
DUS2L	54920	DUS2L	16	+	Homo sapiens dihydrouridine synthase 2-like, SMM1 homolog (S. cerevisiae) (DUS2L), mRNA.	-0.446383	0.00312138
TEKT3	64518	TEKT3	17	-	Homo sapiens tektin 3 (TEKT3), mRNA.	-0.447433	0.00210287
NEK1	4750	NEK1	4	-	Homo sapiens NIMA (never in mitosis gene a)-related kinase 1 (NEK1), mRNA.	-0.44824	0.002745
MDH1B	130752	MDH1B	2	-	Homo sapiens malate dehydrogenase 1B, NAD (soluble) (MDH1B), mRNA.	-0.449595	0.00633279
MYCBPAP	84073	MYCBPAP	17	+	Homo sapiens MYCBP associated protein (MYCBPAP), mRNA.	-0.450449	0.00223201
STK38L	23012	STK38L	12	+	Homo sapiens serine/threonine kinase 38 like (STK38L), mRNA.	-0.452066	0.00743811
LOC649987	649987	LOC649987			PREDICTED: Homo sapiens similar to Meiosis expressed protein 1 (LOC649987), mRNA.	-0.453886	0.0051343
UBE3A	7337	UBE3A	15	-	Homo sapiens ubiquitin protein ligase E3A (human papilloma virus E6-associated protein, Angelman syndrome) (UBE3A), transcript variant 3, mRNA.	-0.456297	0.00349356
SLTM	79811	SLTM	15	-	Homo sapiens SAFB-like, transcription modulator (SLTM), transcript variant 1, mRNA.	-0.457294	0.00126565
RTDR1	27156	RTDR1	22	-	Homo sapiens rhabdoid tumor deletion region gene 1 (RTDR1), mRNA.	-0.458392	0.00176005
C6ORF224	222521	C6orf224	6	-	Homo sapiens chromosome 6 open reading frame 224 (C6orf224), mRNA.	-0.459244	7.56776e-05
KIAA0232	9778	KIAA0232	4	+	Homo sapiens KIAA0232 (KIAA0232), transcript variant 1, mRNA.	-0.459733	0.00610475
C2ORF64	493753	C2orf64	2	-	Homo sapiens chromosome 2 open reading frame 64 (C2orf64), mRNA.	-0.463497	0.00387263
SCAMP1	9522	SCAMP1	5	+	Homo sapiens secretory carrier membrane protein 1 (SCAMP1), mRNA.	-0.464485	0.00252886
KRCC1	51315	KRCC1	2	-	Homo sapiens lysine-rich coiled-coil 1 (KRCC1), mRNA.	-0.465947	0.00324703
PHF23	79142	PHF23	17	-	Homo sapiens PHD finger protein 23 (PHF23), mRNA.	-0.466524	0.00222927
TTC38	55020	TTC38	22	+	Homo sapiens tetratricopeptide repeat domain 38 (TTC38), mRNA.	-0.46723	0.00926769
TSGA10	80705	TSGA10	2	-	Homo sapiens testis specific, 10 (TSGA10), mRNA.	-0.467485	0.00488485
LARP5	23185	LARP5	10	-	Homo sapiens La ribonucleoprotein domain family, member 5 (LARP5), mRNA.	-0.468242	0.00305562
NLRX1	79671	NLRX1	11	+	Homo sapiens NLR family member X1 (NLRX1), transcript variant 2, mRNA.	-0.468648	0.00195656
LSM8	51691	LSM8	7	+	Homo sapiens LSM8 homolog, U6 small nuclear RNA associated (S. cerevisiae) (LSM8), mRNA.	-0.46925	0.00253387
UBE2Q2	92912	UBE2Q2	15	+	Homo sapiens ubiquitin-conjugating enzyme E2Q family member 2 (UBE2Q2), mRNA.	-0.469525	0.00894711
LOC645799	645799	LOC645799	16	-	PREDICTED: Homo sapiens similar to carbohydrate (N-acetylglucosamine 6-O) sulfotransferase 5 (LOC645799), mRNA.	-0.469802	0.00483367
ODF2	4957	ODF2	9	+	Homo sapiens outer dense fiber of sperm tails 2 (ODF2), transcript variant 2, mRNA.	-0.471989	0.00161237
DCBLD1	285761	DCBLD1	6	+	Homo sapiens discoidin, CUB and LCCL domain containing 1 (DCBLD1), mRNA.	-0.473684	0.00966361
DCDC5	196296	DCDC5	11	-	Homo sapiens doublecortin domain containing 5 (DCDC5), mRNA.	-0.473702	0.00555122
DNAJB2	3300	DNAJB2	2	+	Homo sapiens DnaJ (Hsp40) homolog, subfamily B, member 2 (DNAJB2), transcript variant 2, mRNA.	-0.47417	0.00543208
C1ORF101	257044	C1orf101	1	+	Homo sapiens chromosome 1 open reading frame 101 (C1orf101), mRNA.	-0.475058	0.000248943
SEC16A	9919	SEC16A	9	-	Homo sapiens SEC16 homolog A (S. cerevisiae) (SEC16A), mRNA.	-0.475213	0.0064675
VWA3B	200403	VWA3B	2	+	Homo sapiens von Willebrand factor A domain containing 3B (VWA3B), mRNA.	-0.475708	0.00390432
HS.536748	NA		10	-	PT2.1_10_D05.r tumor2 Homo sapiens cDNA 3, mRNA sequence	-0.476148	0.00948414
TRADD	8717	TRADD	16	-	Homo sapiens TNFRSF1A-associated via death domain (TRADD), mRNA.	-0.477418	0.00522448
WDR60	55112	WDR60			Homo sapiens WD repeat domain 60 (WDR60), mRNA.	-0.477528	0.00670064
TM9SF3	56889	TM9SF3	10	-	Homo sapiens transmembrane 9 superfamily member 3 (TM9SF3), mRNA.	-0.479546	0.00865999
ZNF474	133923	ZNF474	5	+	Homo sapiens zinc finger protein 474 (ZNF474), mRNA.	-0.479768	0.00305404
C9ORF6	54942	C9orf6	9	+	Homo sapiens chromosome 9 open reading frame 6 (C9orf6), mRNA.	-0.48038	0.00327986
PLEKHG7	440107	PLEKHG7	12	+	Homo sapiens pleckstrin homology domain containing, family G (with RhoGef domain) member 7 (PLEKHG7), mRNA.	-0.480895	0.00126584
PRKRA	8575	PRKRA	2	-	Homo sapiens protein kinase, interferon-inducible double stranded RNA dependent activator (PRKRA), mRNA.	-0.481171	0.00291596
ZCCHC6	79670	ZCCHC6	9	-	Homo sapiens zinc finger, CCHC domain containing 6 (ZCCHC6), mRNA.	-0.483892	0.000651362
FMO4	2329	FMO4	1	+	Homo sapiens flavin containing monooxygenase 4 (FMO4), mRNA.	-0.483934	0.00425413
GRSF1	2926	GRSF1	4	-	Homo sapiens G-rich RNA sequence binding factor 1 (GRSF1), transcript variant 2, mRNA.	-0.485371	0.0010903
C9ORF114	51490	C9orf114	9	-	Homo sapiens chromosome 9 open reading frame 114 (C9orf114), mRNA.	-0.485527	0.00238962
USO1	8615	USO1	4	+	Homo sapiens USO1 homolog, vesicle docking protein (yeast) (USO1), mRNA.	-0.486451	0.00261266
KIAA0174	9798	KIAA0174	16	+	Homo sapiens KIAA0174 (KIAA0174), mRNA.	-0.487135	0.00102087
CD2BP2	10421	CD2BP2	16	-	Homo sapiens CD2 (cytoplasmic tail) binding protein 2 (CD2BP2), mRNA.	-0.487303	0.000796377
AMH	268	AMH	19	+	Homo sapiens anti-Mullerian hormone (AMH), mRNA.	-0.487465	0.00650193
WDR92	116143	WDR92	2	-	Homo sapiens WD repeat domain 92 (WDR92), mRNA.	-0.487808	0.000800473
CXORF41	139212	CXorf41	X	+	Homo sapiens chromosome X open reading frame 41 (CXorf41), mRNA.	-0.48879	0.00175647
CARKD	55739	CARKD	13	+	Homo sapiens carbohydrate kinase domain containing (CARKD), mRNA.	-0.488847	0.00147928
LOC285929	285929	LOC285929	7	-	PREDICTED: Homo sapiens similar to matrilin 2 precursor, transcript variant 1 (LOC285929), mRNA.	-0.489519	0.00825425
SPEF1	25876	SPEF1	20	-	Homo sapiens sperm flagellar 1 (SPEF1), mRNA.	-0.491205	0.00105454
C9ORF78	51759	C9orf78	9	-	Homo sapiens chromosome 9 open reading frame 78 (C9orf78), mRNA.	-0.492108	0.000769499
OSBP	5007	OSBP	11	-	Homo sapiens oxysterol binding protein (OSBP), mRNA.	-0.494524	0.000232475
NDUFAF1	51103	NDUFAF1	15	-	Homo sapiens NADH dehydrogenase (ubiquinone) 1 alpha subcomplex, assembly factor 1 (NDUFAF1), mRNA.	-0.494785	0.00696593
UBE2L3	7332	UBE2L3	22	+	Homo sapiens ubiquitin-conjugating enzyme E2L 3 (UBE2L3), transcript variant 2, mRNA.	-0.495139	0.00490078
GMPR2	51292	GMPR2	14	+	Homo sapiens guanosine monophosphate reductase 2 (GMPR2), transcript variant 2, mRNA.	-0.496849	0.000692986
APOL2	23780	APOL2	22	-	Homo sapiens apolipoprotein L, 2 (APOL2), transcript variant alpha, mRNA.	-0.499184	0.00616127
CCDC148	130940	CCDC148	2	-	Homo sapiens coiled-coil domain containing 148 (CCDC148), mRNA.	-0.499419	0.00324687
IBTK	25998	IBTK	6	-	Homo sapiens inhibitor of Bruton agammaglobulinemia tyrosine kinase (IBTK), mRNA.	-0.499645	0.00643743
CHMP2A	27243	CHMP2A	19	-	Homo sapiens chromatin modifying protein 2A (CHMP2A), transcript variant 2, mRNA.	-0.500348	0.00576493
GSTA2	2939	GSTA2	6	-	Homo sapiens glutathione S-transferase A2 (GSTA2), mRNA.	-0.501012	0.00326252
DIMT1L	27292	DIMT1L	5	-	Homo sapiens DIM1 dimethyladenosine transferase 1-like (S. cerevisiae) (DIMT1L), mRNA.	-0.50109	0.00631762
PEX11G	92960	PEX11G	19	-	Homo sapiens peroxisomal biogenesis factor 11 gamma (PEX11G), mRNA.	-0.502004	0.000161525
ALG5	29880	ALG5	13	-	Homo sapiens asparagine-linked glycosylation 5 homolog (S. cerevisiae, dolichyl-phosphate beta-glucosyltransferase) (ALG5), mRNA.	-0.502257	0.00359588
KIAA0564	23078	KIAA0564	13	-	Homo sapiens KIAA0564 (KIAA0564), transcript variant 2, mRNA.	-0.502964	0.0016151
B4GALT4	8702	B4GALT4	3	-	Homo sapiens UDP-Gal:betaGlcNAc beta 1,4- galactosyltransferase, polypeptide 4 (B4GALT4), transcript variant 2, mRNA.	-0.504059	0.00249438
PPP1R9A	55607	PPP1R9A	7	+	PREDICTED: Homo sapiens protein phosphatase 1, regulatory (inhibitor) subunit 9A, transcript variant 3 (PPP1R9A), mRNA.	-0.504263	0.00602851
HS.408455	NA				Homo sapiens mRNA; cDNA DKFZp686J1595 (from clone DKFZp686J1595)	-0.505921	0.00219178
RSPH10B	222967	RSPH10B			Homo sapiens radial spoke head 10 homolog B (Chlamydomonas) (RSPH10B), mRNA.	-0.506503	0.00408769
DNAJC25	548645	DNAJC25	9	+	Homo sapiens DnaJ (Hsp40) homolog, subfamily C , member 25 (DNAJC25), mRNA.	-0.507547	0.00116519
HACL1	26061	HACL1	3	-	Homo sapiens 2-hydroxyacyl-CoA lyase 1 (HACL1), mRNA.	-0.507654	0.00629681
CPM	1368	CPM	12	-	Homo sapiens carboxypeptidase M (CPM), transcript variant 3, mRNA.	-0.509002	0.0071919
HS.170296	NA		8	-	Homo sapiens cDNA: FLJ22090 fis, clone HEP16084	-0.510681	0.000349109
SEPHS1	22929	SEPHS1	10	-	Homo sapiens selenophosphate synthetase 1 (SEPHS1), mRNA.	-0.510798	0.00390527
CCDC32	90416	CCDC32	15	-	Homo sapiens coiled-coil domain containing 32 (CCDC32), transcript variant 2, mRNA.	-0.511865	0.00284568
LOC650832	650832	LOC650832			PREDICTED: Homo sapiens similar to mitogen-activated protein kinase kinase 3 isoform A (LOC650832), mRNA.	-0.515531	0.00235705
UBE2H	7328	UBE2H	7	-	Homo sapiens ubiquitin-conjugating enzyme E2H (UBC8 homolog, yeast) (UBE2H), transcript variant 1, mRNA.	-0.515618	0.00908632
CLUL1	27098	CLUL1	18	+	Homo sapiens clusterin-like 1 (retinal) (CLUL1), transcript variant 1, mRNA.	-0.515941	0.00618944
FUK	197258	FUK	16	+	Homo sapiens fucokinase (FUK), mRNA.	-0.517685	0.00624007
LOC730704	730704	LOC730704			PREDICTED: Homo sapiens hypothetical protein LOC730704 (LOC730704), mRNA.	-0.517758	5.86091e-05
TTLL10	254173	TTLL10	1	+	Homo sapiens tubulin tyrosine ligase-like family, member 10 (TTLL10), mRNA.	-0.518825	0.00435345
ZNF358	140467	ZNF358	19	+	Homo sapiens zinc finger protein 358 (ZNF358), mRNA.	-0.51904	0.00964309
DOCK5	80005	DOCK5	8	+	Homo sapiens dedicator of cytokinesis 5 (DOCK5), mRNA.	-0.519147	0.00198873
ICAM3	3385	ICAM3	19	-	Homo sapiens intercellular adhesion molecule 3 (ICAM3), mRNA.	-0.519271	0.00891814
TMTC4	84899	TMTC4	13	-	Homo sapiens transmembrane and tetratricopeptide repeat containing 4 (TMTC4), transcript variant 1, mRNA.	-0.51966	0.00353983
SLC39A3	29985	SLC39A3	19	-	Homo sapiens solute carrier family 39 (zinc transporter), member 3 (SLC39A3), transcript variant 2, mRNA.	-0.521574	0.0013685
LOC641785	641785	LOC641785			PREDICTED: Homo sapiens hypothetical protein LOC641785 (LOC641785), mRNA.	-0.523819	0.00147156
MPPE1	65258	MPPE1	18	-	Homo sapiens metallophosphoesterase 1 (MPPE1), mRNA.	-0.525132	0.00427142
MAP6	4135	MAP6	11	-	Homo sapiens microtubule-associated protein 6 (MAP6), transcript variant 1, mRNA.	-0.528461	0.00055971
AP4B1	10717	AP4B1	1	-	Homo sapiens adaptor-related protein complex 4, beta 1 subunit (AP4B1), mRNA.	-0.529026	0.00145194
LYRM5	144363	LYRM5	12	+	Homo sapiens LYR motif containing 5 (LYRM5), mRNA.	-0.529135	0.00359109
ANXA11	311	ANXA11	10	-	Homo sapiens annexin A11 (ANXA11), transcript variant c, mRNA.	-0.529574	0.00413457
ATF4	468	ATF4	22	+	Homo sapiens activating transcription factor 4 (tax-responsive enhancer element B67) (ATF4), transcript variant 1, mRNA.	-0.529657	0.00986613
SEC14L2	23541	SEC14L2	22	+	Homo sapiens SEC14-like 2 (S. cerevisiae) (SEC14L2), mRNA.	-0.530631	0.00831729
TTC8	123016	TTC8	14	+	Homo sapiens tetratricopeptide repeat domain 8 (TTC8), transcript variant 3, mRNA.	-0.532899	0.00790744
LOC729843	729843	LOC729843	2	-	PREDICTED: Homo sapiens similar to WW domain binding protein 1 (LOC729843), mRNA.	-0.53466	0.00450854
MSRB2	22921	MSRB2	10	+	Homo sapiens methionine sulfoxide reductase B2 (MSRB2), mRNA.	-0.535265	0.00243084
TTLL5	23093	TTLL5	14	+	Homo sapiens tubulin tyrosine ligase-like family, member 5 (TTLL5), mRNA.	-0.536124	0.00090778
C21ORF128	150147	C21orf128	21	-	Homo sapiens chromosome 21 open reading frame 128 (C21orf128), mRNA.	-0.536196	0.00447408
HS.334831	NA		12	+	Homo sapiens mRNA; cDNA DKFZp686I05206 (from clone DKFZp686I05206)	-0.536592	0.00448689
PACRG	135138	PACRG	6	+	Homo sapiens PARK2 co-regulated (PACRG), mRNA.	-0.538939	0.00162898
GRAMD3	65983	GRAMD3	5	+	Homo sapiens GRAM domain containing 3 (GRAMD3), mRNA.	-0.540851	0.00598107
GFOD2	81577	GFOD2	16	-	Homo sapiens glucose-fructose oxidoreductase domain containing 2 (GFOD2), mRNA.	-0.540866	0.00293767
COL4A3BP	10087	COL4A3BP	5	-	Homo sapiens collagen, type IV, alpha 3 (Goodpasture antigen) binding protein (COL4A3BP), transcript variant 1, mRNA.	-0.541629	0.00612531
CCDC25	55246	CCDC25	8	-	Homo sapiens coiled-coil domain containing 25 (CCDC25), mRNA.	-0.543369	0.00374102
NDUFC2	4718	NDUFC2	11	-	Homo sapiens NADH dehydrogenase (ubiquinone) 1, subcomplex unknown, 2, 14.5kDa (NDUFC2), mRNA.	-0.54523	0.000214641
TMEM175	84286	TMEM175	4	+	Homo sapiens transmembrane protein 175 (TMEM175), mRNA.	-0.546705	0.00637893
HS.134728	NA		13	+	Homo sapiens cDNA FLJ36543 fis, clone TRACH2006194	-0.546816	0.000847813
HDHD2	84064	HDHD2	18	-	Homo sapiens haloacid dehalogenase-like hydrolase domain containing 2 (HDHD2), mRNA.	-0.547007	0.00161318
C6ORF64	55776	C6orf64	6	-	Homo sapiens chromosome 6 open reading frame 64 (C6orf64), mRNA.	-0.547555	0.00464991
LOC220433	220433	LOC220433			PREDICTED: Homo sapiens similar to 40S ribosomal protein S4, X isoform (LOC220433), mRNA.	-0.549134	0.00574613
ERP29	10961	ERP29	12	+	Homo sapiens endoplasmic reticulum protein 29 (ERP29), transcript variant 1, mRNA.	-0.550113	0.00933729
CDC16	8881	CDC16	13	+	Homo sapiens cell division cycle 16 homolog (S. cerevisiae) (CDC16), transcript variant 2, mRNA.	-0.551308	0.00176399
VRK3	51231	VRK3	19	-	Homo sapiens vaccinia related kinase 3 (VRK3), transcript variant 2, mRNA.	-0.552106	0.0018656
C9ORF82	79886	C9orf82	9	-	Homo sapiens chromosome 9 open reading frame 82 (C9orf82), mRNA.	-0.552621	6.84498e-05
FBXW4	6468	FBXW4	10	-	Homo sapiens F-box and WD repeat domain containing 4 (FBXW4), mRNA.	-0.55308	0.00255999
SHPK	23729	SHPK	17	-	Homo sapiens sedoheptulokinase (SHPK), mRNA.	-0.55363	0.0031089
FAM98A	25940	FAM98A	2	-	Homo sapiens family with sequence similarity 98, member A (FAM98A), mRNA.	-0.554015	0.00490728
MTIF3	219402	MTIF3	13	-	Homo sapiens mitochondrial translational initiation factor 3 (MTIF3), nuclear gene encoding mitochondrial protein, mRNA.	-0.554055	6.15425e-05
SGK3	23678	SGK3	8	+	Homo sapiens serum/glucocorticoid regulated kinase family, member 3 (SGK3), transcript variant 3, mRNA.	-0.555131	0.00400791
EPB49	2039	EPB49	8	+	Homo sapiens erythrocyte membrane protein band 4.9 (dematin) (EPB49), mRNA.	-0.556347	0.00726056
LOC440704	440704	LOC440704			PREDICTED: Homo sapiens hypothetical gene supported by BC042042 (LOC440704), mRNA.	-0.557166	0.00534561
DERA	51071	DERA	12	+	Homo sapiens 2-deoxyribose-5-phosphate aldolase homolog (C. elegans) (DERA), mRNA.	-0.557716	0.00156238
SPINK4	27290	SPINK4	9	+	Homo sapiens serine peptidase inhibitor, Kazal type 4 (SPINK4), mRNA.	-0.55881	0.00080327
FAM133B	257415	FAM133B	7	-	Homo sapiens family with sequence similarity 133, member B (FAM133B), transcript variant 2, mRNA.	-0.558876	0.00923297
HS.562660	NA				RC0-CT0209-270999-011-h08 CT0209 Homo sapiens cDNA, mRNA sequence	-0.559896	0.000720435
HS.551137	NA		9	-	BX115738 Soares melanocyte 2NbHM Homo sapiens cDNA clone IMAGp998D07589, mRNA sequence	-0.560136	0.000964161
C20ORF108	116151	C20orf108	20	+	Homo sapiens chromosome 20 open reading frame 108 (C20orf108), mRNA.	-0.560145	0.00665094
GSTA3	2940	GSTA3	6	-	Homo sapiens glutathione S-transferase A3 (GSTA3), mRNA.	-0.560737	0.00084608
ARHGEF18	23370	ARHGEF18	19	+	Homo sapiens rho/rac guanine nucleotide exchange factor (GEF) 18 (ARHGEF18), mRNA.	-0.561499	0.00128621
DNAH11	8701	DNAH11	7	+	Homo sapiens dynein, axonemal, heavy chain 11 (DNAH11), mRNA.	-0.562194	0.000531509
PIGQ	9091	PIGQ	16	+	Homo sapiens phosphatidylinositol glycan anchor biosynthesis, class Q (PIGQ), transcript variant 2, mRNA.	-0.562936	0.00659443
PHF11	51131	PHF11	13	+	Homo sapiens PHD finger protein 11 (PHF11), transcript variant 1, mRNA.	-0.562997	0.00282568
DUT	1854	DUT	15	+	Homo sapiens deoxyuridine triphosphatase (DUT), nuclear gene encoding mitochondrial protein, transcript variant 1, mRNA.	-0.563674	0.000115523
NUMB	8650	NUMB	14	-	Homo sapiens numb homolog (Drosophila) (NUMB), transcript variant 3, mRNA.	-0.564602	0.000850192
C18ORF45	85019	C18orf45	18	-	Homo sapiens chromosome 18 open reading frame 45 (C18orf45), mRNA.	-0.564858	0.00566597
PHKB	5257	PHKB	16	+	Homo sapiens phosphorylase kinase, beta (PHKB), transcript variant 2, mRNA.	-0.565527	0.00127055
PGM2L1	283209	PGM2L1	11	-	Homo sapiens phosphoglucomutase 2-like 1 (PGM2L1), mRNA.	-0.56572	0.00898354
TRIM13	10206	TRIM13	13	+	Homo sapiens tripartite motif-containing 13 (TRIM13), transcript variant 3, mRNA.	-0.566907	0.00117137
LOC654053	654053	LOC654053			PREDICTED: Homo sapiens similar to hypothetical LOC389634 (LOC654053), mRNA.	-0.567108	0.00388107
CTNNBIP1	56998	CTNNBIP1	1	-	Homo sapiens catenin, beta interacting protein 1 (CTNNBIP1), transcript variant 1, mRNA.	-0.567724	0.00851686
LRWD1	222229	LRWD1	7	+	Homo sapiens leucine-rich repeats and WD repeat domain containing 1 (LRWD1), mRNA.	-0.568146	0.00736061
SIL1	64374	SIL1	5	-	Homo sapiens SIL1 homolog, endoplasmic reticulum chaperone (S. cerevisiae) (SIL1), transcript variant 1, mRNA.	-0.568781	0.00484031
MKRN1	23608	MKRN1	7	-	Homo sapiens makorin ring finger protein 1 (MKRN1), mRNA.	-0.569352	0.00016816
CCDC41	51134	CCDC41	12	-	Homo sapiens coiled-coil domain containing 41 (CCDC41), transcript variant 1, mRNA.	-0.569486	0.00132649
REPIN1	29803	REPIN1	7	+	Homo sapiens replication initiator 1 (REPIN1), transcript variant 2, mRNA.	-0.569493	0.00126971
SUOX	6821	SUOX	12	+	Homo sapiens sulfite oxidase (SUOX), nuclear gene encoding mitochondrial protein, transcript variant 1, mRNA.	-0.56969	0.00129038
HMGCL	3155	HMGCL	1	-	Homo sapiens 3-hydroxymethyl-3-methylglutaryl-Coenzyme A lyase (HMGCL), mRNA.	-0.569825	0.000100456
CETN2	1069	CETN2	X	-	Homo sapiens centrin, EF-hand protein, 2 (CETN2), mRNA.	-0.569877	0.00569686
GEMIN8	54960	GEMIN8	X	-	Homo sapiens gem (nuclear organelle) associated protein 8 (GEMIN8), transcript variant 2, mRNA.	-0.570382	0.00234589
C9ORF64	84267	C9orf64	9	-	Homo sapiens chromosome 9 open reading frame 64 (C9orf64), mRNA.	-0.572969	0.000279136
LOC730877	730877	LOC730877			PREDICTED: Homo sapiens hypothetical protein LOC730877 (LOC730877), mRNA.	-0.573273	0.000278136
EPPB9	27077	EPPB9	17	-	Homo sapiens B9 protein (EPPB9), mRNA.	-0.573634	0.00334648
ZNF277	11179	ZNF277	7	+	Homo sapiens zinc finger protein 277 (ZNF277), mRNA.	-0.576418	0.000824544
DNAH7	56171	DNAH7	2	-	Homo sapiens dynein, axonemal, heavy chain 7 (DNAH7), mRNA.	-0.577141	0.000378691
RICS	9743	RICS	11	-	Homo sapiens Rho GTPase-activating protein (RICS), mRNA.	-0.57764	0.00188916
MARVELD2	153562	MARVELD2	5	+	Homo sapiens MARVEL domain containing 2 (MARVELD2), transcript variant 2, mRNA.	-0.57981	0.00124038
KLHL2	11275	KLHL2	4	+	Homo sapiens kelch-like 2, Mayven (Drosophila) (KLHL2), mRNA.	-0.581929	0.000164111
TMEM181	57583	TMEM181	6	+	Homo sapiens transmembrane protein 181 (TMEM181), mRNA.	-0.582112	0.00959529
KIAA0152	9761	KIAA0152	12	+	Homo sapiens KIAA0152 (KIAA0152), mRNA.	-0.582479	0.00693941
SERPINA11	256394	SERPINA11	14	-	Homo sapiens serpin peptidase inhibitor, clade A (alpha-1 antiproteinase, antitrypsin), member 11 (SERPINA11), mRNA.	-0.583688	0.00327998
OCEL1	79629	OCEL1	19	+	Homo sapiens occludin/ELL domain containing 1 (OCEL1), mRNA.	-0.584662	0.00044886
IRAK1BP1	134728	IRAK1BP1	6	+	Homo sapiens interleukin-1 receptor-associated kinase 1 binding protein 1 (IRAK1BP1), mRNA.	-0.585223	0.00761236
PLCB4	5332	PLCB4	20	+	Homo sapiens phospholipase C, beta 4 (PLCB4), transcript variant 1, mRNA.	-0.587475	5.57831e-05
HSDL2	84263	HSDL2	9	+	Homo sapiens hydroxysteroid dehydrogenase like 2 (HSDL2), mRNA.	-0.589208	0.00426416
SERPINB6	5269	SERPINB6	6	-	Homo sapiens serpin peptidase inhibitor, clade B (ovalbumin), member 6 (SERPINB6), mRNA.	-0.59367	0.00784719
LOC283953	283953	LOC283953	16	-	PREDICTED: Homo sapiens hypothetical LOC283953 (LOC283953), mRNA.	-0.597036	0.00502065
SEC61B	10952	SEC61B	9	+	Homo sapiens Sec61 beta subunit (SEC61B), mRNA.	-0.597163	0.00336986
CBLB	868	CBLB	3	-	Homo sapiens Cas-Br-M (murine) ecotropic retroviral transforming sequence b (CBLB), mRNA.	-0.597244	0.00687235
FICD	11153	FICD	12	+	Homo sapiens FIC domain containing (FICD), mRNA.	-0.597699	0.00212097
DNAI2	64446	DNAI2	17	+	Homo sapiens dynein, axonemal, intermediate chain 2 (DNAI2), mRNA.	-0.598024	0.00216076
CCDC96	257236	CCDC96	4	-	Homo sapiens coiled-coil domain containing 96 (CCDC96), mRNA.	-0.598092	0.000519444
ZNF33B	7582	ZNF33B	10	-	Homo sapiens zinc finger protein 33B (ZNF33B), mRNA.	-0.598423	0.00802792
BSCL2	26580	BSCL2	11	-	Homo sapiens Bernardinelli-Seip congenital lipodystrophy 2 (seipin) (BSCL2), mRNA.	-0.598774	0.00389902
KIAA1737	85457	KIAA1737	14	+	Homo sapiens KIAA1737 (KIAA1737), mRNA.	-0.598959	0.00954929
HS.98330	NA				PREDICTED: Homo sapiens hypothetical LOC388227 (LOC388227), mRNA	-0.602522	0.00442856
PCM1	5108	PCM1	8	+	Homo sapiens pericentriolar material 1 (PCM1), mRNA.	-0.603146	0.00520205
TCF25	22980	TCF25	16	+	Homo sapiens transcription factor 25 (basic helix-loop-helix) (TCF25), mRNA.	-0.605477	0.00059229
STRBP	55342	STRBP	9	-	Homo sapiens spermatid perinuclear RNA binding protein (STRBP), mRNA.	-0.607819	0.00885532
IPO5	3843	IPO5	13	+	Homo sapiens importin 5 (IPO5), mRNA.	-0.609736	0.00803963
STX6	10228	STX6	1	-	Homo sapiens syntaxin 6 (STX6), mRNA.	-0.610924	0.00794924
ZNF415	55786	ZNF415	19	-	Homo sapiens zinc finger protein 415 (ZNF415), mRNA.	-0.611342	0.000709291
LOC728069	728069	LOC728069	12	+	PREDICTED: Homo sapiens hypothetical LOC728069 (LOC728069), mRNA.	-0.611819	0.00601111
C4ORF14	84273	C4orf14	4	-	Homo sapiens chromosome 4 open reading frame 14 (C4orf14), mRNA.	-0.61189	0.00346304
OR7E37P	26636	OR7E37P	13	+	Homo sapiens olfactory receptor, family 7, subfamily E, member 37 pseudogene (OR7E37P), non-coding RNA.	-0.611908	5.9563e-05
DYDC2	84332	DYDC2	10	+	Homo sapiens DPY30 domain containing 2 (DYDC2), mRNA.	-0.614121	0.00329719
DLEC1	9940	DLEC1	3	+	Homo sapiens deleted in lung and esophageal cancer 1 (DLEC1), transcript variant DLEC1-N1, mRNA.	-0.615019	0.00430803
FRAG1	27315	FRAG1	11	+	Homo sapiens FGF receptor activating protein 1 (FRAG1), mRNA.	-0.61564	0.00568191
HS.527071	NA		4	+	cs17g03.y1 Human Retinal pigment epithelium/choroid cDNA (Un-normalized, unamplified): cs Homo sapiens cDNA clone cs17g03 5, mRNA sequence	-0.617494	0.000564137
ODF2L	57489	ODF2L	1	-	Homo sapiens outer dense fiber of sperm tails 2-like (ODF2L), transcript variant 1, mRNA.	-0.619664	0.00266964
C8ORF34	116328	C8orf34	8	+	Homo sapiens chromosome 8 open reading frame 34 (C8orf34), mRNA.	-0.619837	0.0075789
ATG5	9474	ATG5	6	-	Homo sapiens ATG5 autophagy related 5 homolog (S. cerevisiae) (ATG5), mRNA.	-0.619919	0.00214846
CXXC4	80319	CXXC4	4	-	Homo sapiens CXXC finger 4 (CXXC4), mRNA.	-0.621055	0.00687552
C2ORF29	55571	C2orf29	2	+	Homo sapiens chromosome 2 open reading frame 29 (C2orf29), mRNA.	-0.621735	0.0017598
C10ORF104	119504	C10orf104	10	+	Homo sapiens chromosome 10 open reading frame 104 (C10orf104), mRNA.	-0.622616	0.00288982
HS.400256	NA		4	-	Homo sapiens cDNA FLJ33738 fis, clone BRAWH2018527	-0.622962	0.00677759
CCDC114	93233	CCDC114	19	-	Homo sapiens coiled-coil domain containing 114 (CCDC114), mRNA.	-0.623174	0.00177712
URM1	81605	URM1	9	+	Homo sapiens ubiquitin related modifier 1 homolog (S. cerevisiae) (URM1), mRNA.	-0.623958	0.00109592
EN2	2020	EN2	7	+	Homo sapiens engrailed homeobox 2 (EN2), mRNA.	-0.624991	0.00128144
LOC644624	644624	LOC644624	4	+	PREDICTED: Homo sapiens hypothetical protein LOC644624, transcript variant 2 (LOC644624), mRNA.	-0.625057	0.000698104
C20ORF26	26074	C20orf26	20	+	Homo sapiens chromosome 20 open reading frame 26 (C20orf26), mRNA.	-0.625187	0.000144733
RDH11	51109	RDH11	14	-	Homo sapiens retinol dehydrogenase 11 (all-trans/9-cis/11-cis) (RDH11), mRNA.	-0.6262	0.00119996
PPP1R13B	23368	PPP1R13B	14	-	Homo sapiens protein phosphatase 1, regulatory (inhibitor) subunit 13B (PPP1R13B), mRNA.	-0.626718	0.0097329
GLE1	2733	GLE1	9	+	Homo sapiens GLE1 RNA export mediator homolog (yeast) (GLE1), transcript variant 1, mRNA.	-0.627474	0.00229233
HSBP1	3281	HSBP1	16	+	Homo sapiens heat shock factor binding protein 1 (HSBP1), mRNA.	-0.628006	0.00378087
KCNN4	3783	KCNN4	19	-	Homo sapiens potassium intermediate/small conductance calcium-activated channel, subfamily N, member 4 (KCNN4), mRNA.	-0.628556	0.00765163
TMEM9B	56674	TMEM9B	11	-	Homo sapiens TMEM9 domain family, member B (TMEM9B), mRNA.	-0.629078	0.00152941
HS.522924	NA		10	+	Homo sapiens cDNA FLJ43160 fis, clone FCBBF2000199	-0.630375	0.000205609
DKFZP781N1041	387712	DKFZp781N1041	10	+	PREDICTED: Homo sapiens similar to RIKEN cDNA 6430537H07 gene (DKFZp781N1041), mRNA.	-0.631249	0.000875955
SRR	63826	SRR	17	+	Homo sapiens serine racemase (SRR), mRNA.	-0.631996	8.8124e-05
PPP2R4	5524	PPP2R4	9	+	Homo sapiens protein phosphatase 2A activator, regulatory subunit 4 (PPP2R4), transcript variant 5, mRNA.	-0.633261	0.000143522
SLFN5	162394	SLFN5	17	+	Homo sapiens schlafen family member 5 (SLFN5), mRNA.	-0.634922	0.00755758
C2ORF62	375307	C2orf62	2	+	Homo sapiens chromosome 2 open reading frame 62 (C2orf62), mRNA.	-0.635811	0.00120997
SAMM50	25813	SAMM50	22	+	Homo sapiens sorting and assembly machinery component 50 homolog (S. cerevisiae) (SAMM50), mRNA.	-0.637941	0.00744999
SUMF1	285362	SUMF1	3	-	Homo sapiens sulfatase modifying factor 1 (SUMF1), mRNA.	-0.639776	0.00523888
P2RY11	5032	P2RY11	19	+	Homo sapiens purinergic receptor P2Y, G-protein coupled, 11 (P2RY11), mRNA.	-0.640271	0.00368126
HS.245814	NA		7	+	Homo sapiens cDNA FLJ41155 fis, clone BRACE2039128	-0.640751	0.00215831
DAAM1	23002	DAAM1	14	+	Homo sapiens dishevelled associated activator of morphogenesis 1 (DAAM1), mRNA.	-0.642562	0.00421498
C14ORF93	60686	C14orf93	14	-	Homo sapiens chromosome 14 open reading frame 93 (C14orf93), mRNA.	-0.643821	0.00011769
SRI	6717	SRI	7	-	Homo sapiens sorcin (SRI), transcript variant 1, mRNA.	-0.645981	0.00284961
CNTN3	5067	CNTN3	3	-	Homo sapiens contactin 3 (plasmacytoma associated) (CNTN3), mRNA.	-0.646346	0.00992289
BBS2	583	BBS2	16	-	Homo sapiens Bardet-Biedl syndrome 2 (BBS2), mRNA.	-0.646431	0.000328203
GSTK1	373156	GSTK1	7	+	Homo sapiens glutathione S-transferase kappa 1 (GSTK1), mRNA.	-0.646932	0.00355556
PICK1	9463	PICK1	22	+	Homo sapiens protein interacting with PRKCA 1 (PICK1), transcript variant 1, mRNA.	-0.65049	0.00788431
WDR34	89891	WDR34	9	-	Homo sapiens WD repeat domain 34 (WDR34), mRNA.	-0.651921	0.00735009
TMEM66	51669	TMEM66	8	-	Homo sapiens transmembrane protein 66 (TMEM66), mRNA.	-0.651976	0.00215628
DHRS1	115817	DHRS1	14	-	Homo sapiens dehydrogenase/reductase (SDR family) member 1 (DHRS1), mRNA.	-0.652022	0.000750539
IFT74	80173	IFT74	9	+	Homo sapiens intraflagellar transport 74 homolog (Chlamydomonas) (IFT74), transcript variant 2, mRNA.	-0.652149	0.00215977
FNDC3A	22862	FNDC3A	13	+	Homo sapiens fibronectin type III domain containing 3A (FNDC3A), transcript variant 1, mRNA.	-0.652996	0.000676459
NADSYN1	55191	NADSYN1	11	+	Homo sapiens NAD synthetase 1 (NADSYN1), mRNA.	-0.653044	0.00308364
TSGA14	95681	TSGA14	7	-	Homo sapiens testis specific, 14 (TSGA14), mRNA.	-0.655571	0.00779527
C5ORF5	51306	C5orf5	5	-	Homo sapiens chromosome 5 open reading frame 5 (C5orf5), mRNA.	-0.657751	0.00866088
NICN1	84276	NICN1	3	-	Homo sapiens nicolin 1 (NICN1), mRNA.	-0.658406	0.000319805
WBP1	23559	WBP1	2	+	Homo sapiens WW domain binding protein 1 (WBP1), mRNA.	-0.659422	0.000749967
MGC33556	339541	MGC33556	1	+	Homo sapiens hypothetical LOC339541 (MGC33556), mRNA.	-0.65954	0.00268716
DNAJB13	374407	DNAJB13	11	+	Homo sapiens DnaJ (Hsp40) related, subfamily B, member 13 (DNAJB13), mRNA.	-0.659589	0.000488549
EPS8	2059	EPS8	12	-	Homo sapiens epidermal growth factor receptor pathway substrate 8 (EPS8), mRNA.	-0.660597	0.00581552
MZF1	7593	MZF1	19	-	Homo sapiens myeloid zinc finger 1 (MZF1), transcript variant 2, mRNA.	-0.661602	0.00203932
C14ORF179	112752	C14orf179	14	+	Homo sapiens chromosome 14 open reading frame 179 (C14orf179), mRNA.	-0.661963	0.000683431
SRD5A3	79644	SRD5A3	4	+	Homo sapiens steroid 5 alpha-reductase 3 (SRD5A3), mRNA.	-0.662623	0.000240727
DIS3L	115752	DIS3L	15	+	Homo sapiens DIS3 mitotic control homolog (S. cerevisiae)-like (DIS3L), mRNA.	-0.66405	0.00139946
DHRS7B	25979	DHRS7B	17	+	Homo sapiens dehydrogenase/reductase (SDR family) member 7B (DHRS7B), mRNA.	-0.664792	0.0003541
C14ORF159	80017	C14orf159			Homo sapiens chromosome 14 open reading frame 159 (C14orf159), mRNA.	-0.666439	0.0012692
DCBLD2	131566	DCBLD2	3	-	Homo sapiens discoidin, CUB and LCCL domain containing 2 (DCBLD2), mRNA.	-0.668162	0.00180909
LRRIQ1	84125	LRRIQ1	12	+	Homo sapiens leucine-rich repeats and IQ motif containing 1 (LRRIQ1), transcript variant 2, mRNA.	-0.670929	4.832e-05
TRDMT1	1787	TRDMT1	10	-	Homo sapiens tRNA aspartic acid methyltransferase 1 (TRDMT1), transcript variant b, mRNA.	-0.672135	4.06505e-06
CRELD2	79174	CRELD2	22	+	Homo sapiens cysteine-rich with EGF-like domains 2 (CRELD2), mRNA.	-0.672202	0.00734139
FLJ21511	80157	FLJ21511	4	+	Homo sapiens hypothetical protein FLJ21511 (FLJ21511), mRNA.	-0.673912	0.00380553
FLJ41603	389337	FLJ41603	5	+	Homo sapiens FLJ41603 protein (FLJ41603), mRNA.	-0.674584	0.000183328
HS.60257	NA		16	-	Homo sapiens cDNA FLJ13598 fis, clone PLACE1009921	-0.675933	0.00054776
CHMP4A	29082	CHMP4A	14	-	Homo sapiens chromatin modifying protein 4A (CHMP4A), mRNA.	-0.676519	1.66323e-06
WFDC2	10406	WFDC2	20	+	Homo sapiens WAP four-disulfide core domain 2 (WFDC2), transcript variant 5, mRNA.	-0.67819	0.00389471
SERPINA6	866	SERPINA6	14	-	Homo sapiens serpin peptidase inhibitor, clade A (alpha-1 antiproteinase, antitrypsin), member 6 (SERPINA6), mRNA.	-0.678631	0.0027246
CCDC103	388389	CCDC103	17	+	Homo sapiens coiled-coil domain containing 103 (CCDC103), mRNA.	-0.680348	0.00605897
KIAA1407	57577	KIAA1407	3	-	Homo sapiens KIAA1407 (KIAA1407), mRNA.	-0.682406	4.38369e-05
RGS22	26166	RGS22	8	-	Homo sapiens regulator of G-protein signalling 22 (RGS22), mRNA.	-0.682572	0.00277993
PRKAB1	5564	PRKAB1	12	+	Homo sapiens protein kinase, AMP-activated, beta 1 non-catalytic subunit (PRKAB1), mRNA.	-0.682761	0.00130666
TMEM87A	25963	TMEM87A	15	-	Homo sapiens transmembrane protein 87A (TMEM87A), mRNA.	-0.683948	0.000697474
RWDD4A	201965	RWDD4A	4	-	Homo sapiens RWD domain containing 4A (RWDD4A), mRNA.	-0.685159	0.00126943
YSK4	80122	YSK4	2	-	Homo sapiens yeast Sps1/Ste20-related kinase 4 (S. cerevisiae) (YSK4), transcript variant 2, mRNA.	-0.686654	0.000180736
TRAPPC6A	79090	TRAPPC6A	19	-	Homo sapiens trafficking protein particle complex 6A (TRAPPC6A), mRNA.	-0.686825	0.00352508
TRIM68	55128	TRIM68	11	-	Homo sapiens tripartite motif-containing 68 (TRIM68), mRNA.	-0.688691	9.48116e-05
RNF141	50862	RNF141	11	-	Homo sapiens ring finger protein 141 (RNF141), mRNA.	-0.689473	2.65405e-05
LOC134121	134121	LOC134121	5	-	PREDICTED: Homo sapiens hypothetical protein LOC134121 (LOC134121), mRNA.	-0.689845	0.00222457
FLJ22795	80154	FLJ22795	15	-	Homo sapiens hypothetical protein FLJ22795 (FLJ22795), mRNA.	-0.69039	0.0078909
HN1L	90861	HN1L	16	+	Homo sapiens hematological and neurological expressed 1-like (HN1L), mRNA.	-0.691467	0.00145786
C4ORF22	255119	C4orf22	4	+	Homo sapiens chromosome 4 open reading frame 22 (C4orf22), mRNA.	-0.692991	2.03651e-05
RABL2B	11158	RABL2B	22	-	Homo sapiens RAB, member of RAS oncogene family-like 2B (RABL2B), transcript variant 1, mRNA.	-0.693052	0.00214356
C1ORF102	127700	C1orf102	1	-	Homo sapiens chromosome 1 open reading frame 102 (C1orf102), transcript variant 1, mRNA.	-0.695683	0.00154238
SLC22A5	6584	SLC22A5	5	+	Homo sapiens solute carrier family 22 (organic cation transporter), member 5 (SLC22A5), mRNA.	-0.696295	0.000402953
TTC12	54970	TTC12	11	+	Homo sapiens tetratricopeptide repeat domain 12 (TTC12), mRNA.	-0.69715	0.000209122
TOX3	27324	TOX3	16	-	Homo sapiens TOX high mobility group box family member 3 (TOX3), mRNA.	-0.698501	0.00570647
CCPG1	9236	CCPG1	15	-	Homo sapiens cell cycle progression 1 (CCPG1), transcript variant 2, mRNA.	-0.698845	0.000250344
MNS1	55329	MNS1	15	-	Homo sapiens meiosis-specific nuclear structural 1 (MNS1), mRNA.	-0.699288	0.00715706
CCDC130	81576	CCDC130	19	+	Homo sapiens coiled-coil domain containing 130 (CCDC130), mRNA.	-0.699638	0.00533562
ELF1	1997	ELF1	13	-	Homo sapiens E74-like factor 1 (ets domain transcription factor) (ELF1), mRNA.	-0.701313	0.00193763
SLC35D2	11046	SLC35D2	9	-	Homo sapiens solute carrier family 35, member D2 (SLC35D2), mRNA.	-0.701451	0.00119807
ZBED1	9189	ZBED1	Y	-	Homo sapiens zinc finger, BED-type containing 1 (ZBED1), mRNA.	-0.701941	0.00323733
TOM1	10043	TOM1	22	+	Homo sapiens target of myb1 (chicken) (TOM1), mRNA.	-0.702179	0.00158867
KATNB1	10300	KATNB1	16	+	Homo sapiens katanin p80 (WD repeat containing) subunit B 1 (KATNB1), mRNA.	-0.70269	0.000124005
PEMT	10400	PEMT	17	-	Homo sapiens phosphatidylethanolamine N-methyltransferase (PEMT), nuclear gene encoding mitochondrial protein, transcript variant 3, mRNA.	-0.702867	0.00014161
CHN2	1124	CHN2	7	+	Homo sapiens chimerin (chimaerin) 2 (CHN2), transcript variant 2, mRNA.	-0.70319	0.00296548
GRIN3B	116444	GRIN3B	19	+	Homo sapiens glutamate receptor, ionotropic, N-methyl-D-aspartate 3B (GRIN3B), mRNA.	-0.704053	0.00634938
C5ORF21	83989	C5orf21	5	-	Homo sapiens chromosome 5 open reading frame 21 (C5orf21), mRNA.	-0.704746	0.000380167
CDC42SE2	56990	CDC42SE2	5	+	Homo sapiens CDC42 small effector 2 (CDC42SE2), transcript variant 2, mRNA.	-0.705576	0.000638555
TMPRSS13	84000	TMPRSS13	11	-	Homo sapiens transmembrane protease, serine 13 (TMPRSS13), mRNA.	-0.705713	0.00627991
EFCAB6	64800	EFCAB6	22	-	Homo sapiens EF-hand calcium binding domain 6 (EFCAB6), transcript variant 2, mRNA.	-0.706449	0.000233635
C1ORF87	127795	C1orf87	1	-	Homo sapiens chromosome 1 open reading frame 87 (C1orf87), mRNA.	-0.706935	0.00342774
GAS8	2622	GAS8	16	+	Homo sapiens growth arrest-specific 8 (GAS8), mRNA.	-0.707076	0.000446305
SEC11C	90701	SEC11C	18	+	Homo sapiens SEC11 homolog C (S. cerevisiae) (SEC11C), mRNA.	-0.707536	0.00498871
CIB1	10519	CIB1	15	-	Homo sapiens calcium and integrin binding 1 (calmyrin) (CIB1), mRNA.	-0.707538	0.00201211
NCRNA00153	55857	NCRNA00153	20	+	Homo sapiens non-protein coding RNA 153 (NCRNA00153), mRNA.	-0.708694	0.00218035
LOC400891	400891	LOC400891	22	+	Homo sapiens similar to chromosome 14 open reading frame 166B (LOC400891), mRNA.	-0.711196	0.00238711
LHPP	64077	LHPP	10	+	Homo sapiens phospholysine phosphohistidine inorganic pyrophosphate phosphatase (LHPP), mRNA.	-0.711314	0.0096672
C17ORF75	64149	C17orf75	17	-	Homo sapiens chromosome 17 open reading frame 75 (C17orf75), mRNA.	-0.711428	0.000250361
PDIA4	9601	PDIA4	7	-	Homo sapiens protein disulfide isomerase family A, member 4 (PDIA4), mRNA.	-0.712989	0.00850554
STK33	65975	STK33	11	-	Homo sapiens serine/threonine kinase 33 (STK33), mRNA.	-0.713436	0.00251642
EEF2	1938	EEF2	19	-	Homo sapiens eukaryotic translation elongation factor 2 (EEF2), mRNA.	-0.714314	0.000416814
SH3RF1	57630	SH3RF1	4	-	Homo sapiens SH3 domain containing ring finger 1 (SH3RF1), mRNA.	-0.714696	0.00142099
CCDC81	60494	CCDC81	11	+	Homo sapiens coiled-coil domain containing 81 (CCDC81), mRNA.	-0.716822	0.00409951
B9D2	80776	B9D2	19	-	Homo sapiens B9 protein domain 2 (B9D2), mRNA.	-0.716893	0.000487223
ICA1	3382	ICA1	7	-	Homo sapiens islet cell autoantigen 1, 69kDa (ICA1), transcript variant 3, mRNA.	-0.718162	0.00208731
LOC54103	54103	LOC54103	7	-	Homo sapiens hypothetical protein LOC54103 (LOC54103), mRNA.	-0.720244	0.000227605
LRRC49	54839	LRRC49	15	+	Homo sapiens leucine rich repeat containing 49 (LRRC49), mRNA.	-0.720412	0.000462123
MRPL52	122704	MRPL52	14	+	Homo sapiens mitochondrial ribosomal protein L52 (MRPL52), nuclear gene encoding mitochondrial protein, transcript variant 6, mRNA.	-0.721357	0.000235307
HS.150067	NA		1	+	Homo sapiens cDNA FLJ43367 fis, clone NT2RP8000435	-0.722016	0.00840308
HSD17B12	51144	HSD17B12	11	+	Homo sapiens hydroxysteroid (17-beta) dehydrogenase 12 (HSD17B12), mRNA.	-0.722327	0.000111716
OXR1	55074	OXR1	8	+	Homo sapiens oxidation resistance 1 (OXR1), mRNA.	-0.724077	0.00586199
ACTL7B	10880	ACTL7B	9	-	Homo sapiens actin-like 7B (ACTL7B), mRNA.	-0.726511	1.38521e-05
SH2D4A	63898	SH2D4A	8	+	Homo sapiens SH2 domain containing 4A (SH2D4A), mRNA.	-0.727501	0.00558503
MAN2B2	23324	MAN2B2	4	+	Homo sapiens mannosidase, alpha, class 2B, member 2 (MAN2B2), mRNA.	-0.7303	0.00332938
ZNF816A	125893	ZNF816A	19	-	Homo sapiens zinc finger protein 816A (ZNF816A), mRNA.	-0.732456	0.000101873
CCT6B	10693	CCT6B	17	-	Homo sapiens chaperonin containing TCP1, subunit 6B (zeta 2) (CCT6B), mRNA.	-0.733464	4.69526e-06
HMG20B	10362	HMG20B	19	+	Homo sapiens high-mobility group 20B (HMG20B), mRNA.	-0.736033	0.00803243
TMEM144	55314	TMEM144	4	+	Homo sapiens transmembrane protein 144 (TMEM144), mRNA.	-0.736944	0.00873428
REEP6	92840	REEP6	19	+	Homo sapiens receptor accessory protein 6 (REEP6), mRNA.	-0.737415	0.00423565
UBE2N	7334	UBE2N	12	-	Homo sapiens ubiquitin-conjugating enzyme E2N (UBC13 homolog, yeast) (UBE2N), mRNA.	-0.738308	0.000433562
NR5A2	2494	NR5A2	1	+	Homo sapiens nuclear receptor subfamily 5, group A, member 2 (NR5A2), transcript variant 1, mRNA.	-0.73905	0.00962709
C10ORF92	54777	C10orf92	10	-	Homo sapiens chromosome 10 open reading frame 92 (C10orf92), mRNA.	-0.740274	0.00789575
LZTFL1	54585	LZTFL1	3	-	Homo sapiens leucine zipper transcription factor-like 1 (LZTFL1), mRNA.	-0.74224	0.000280723
CALML4	91860	CALML4	15	-	Homo sapiens calmodulin-like 4 (CALML4), transcript variant 2, mRNA.	-0.742971	0.00218671
GALR2	8811	GALR2	17	+	Homo sapiens galanin receptor 2 (GALR2), mRNA.	-0.745421	0.00567909
LOC389787	389787	LOC389787	9	-	PREDICTED: Homo sapiens similar to Translationally-controlled tumor protein (TCTP) (p23) (Histamine-releasing factor) (HRF) (Fortilin) (LOC389787), mRNA.	-0.746102	0.00193518
SRGAP3	9901	SRGAP3	3	-	Homo sapiens SLIT-ROBO Rho GTPase activating protein 3 (SRGAP3), transcript variant 2, mRNA.	-0.747379	0.000697617
MGST2	4258	MGST2	4	+	Homo sapiens microsomal glutathione S-transferase 2 (MGST2), mRNA.	-0.748788	0.00121323
ARL4D	379	ARL4D	17	+	Homo sapiens ADP-ribosylation factor-like 4D (ARL4D), mRNA.	-0.751681	0.00209229
GOLM1	51280	GOLM1	9	-	Homo sapiens golgi membrane protein 1 (GOLM1), transcript variant 2, mRNA.	-0.75289	0.00504071
LOC644715	644715	LOC644715	6	-	PREDICTED: Homo sapiens hypothetical protein LOC644715 (LOC644715), mRNA.	-0.75556	0.00343234
SUB1	10923	SUB1	5	+	Homo sapiens SUB1 homolog (S. cerevisiae) (SUB1), mRNA.	-0.756918	0.00110309
LYRM1	57149	LYRM1	16	+	Homo sapiens LYR motif containing 1 (LYRM1), mRNA.	-0.757833	0.00338427
WDR49	151790	WDR49	3	-	Homo sapiens WD repeat domain 49 (WDR49), mRNA.	-0.759353	0.000244517
S100A1L	132203	S100A1L	3	+	Homo sapiens Protein S100-A1-like (S100A1L), mRNA.	-0.759553	0.000351515
WDR63	126820	WDR63	1	+	Homo sapiens WD repeat domain 63 (WDR63), mRNA.	-0.760261	0.00118931
DCAKD	79877	DCAKD	17	-	Homo sapiens dephospho-CoA kinase domain containing (DCAKD), mRNA.	-0.761451	0.000502255
KCNK6	9424	KCNK6	19	+	Homo sapiens potassium channel, subfamily K, member 6 (KCNK6), mRNA.	-0.761949	0.000981789
PLEKHH1	57475	PLEKHH1	14	+	Homo sapiens pleckstrin homology domain containing, family H (with MyTH4 domain) member 1 (PLEKHH1), mRNA.	-0.765601	0.00687057
ENOSF1	55556	ENOSF1	18	-	Homo sapiens enolase superfamily member 1 (ENOSF1), mRNA.	-0.766204	0.00632187
LOC146439	146439	LOC146439	16	-	PREDICTED: Homo sapiens hypothetical LOC146439 (LOC146439), mRNA.	-0.767406	0.00523041
TUBA3E	112714	TUBA3E	2	-	Homo sapiens tubulin, alpha 3e (TUBA3E), mRNA.	-0.768701	0.00555409
C9ORF95	54981	C9orf95	9	-	Homo sapiens chromosome 9 open reading frame 95 (C9orf95), mRNA.	-0.768907	0.0026687
DKFZP564J102	25854	DKFZP564J102	4	+	Homo sapiens DKFZP564J102 protein (DKFZP564J102), transcript variant 1, mRNA.	-0.770433	0.00120847
RPS28	6234	RPS28	19	+	Homo sapiens ribosomal protein S28 (RPS28), mRNA.	-0.77101	0.00138193
LOC647543	647543	LOC647543			PREDICTED: Homo sapiens hypothetical protein LOC647543, transcript variant 2 (LOC647543), mRNA.	-0.771332	0.000493243
SDSL	113675	SDSL	12	+	Homo sapiens serine dehydratase-like (SDSL), mRNA.	-0.771654	0.00323647
KLHDC9	126823	KLHDC9	1	+	Homo sapiens kelch domain containing 9 (KLHDC9), transcript variant 2, mRNA.	-0.771963	0.00540218
GRHL2	79977	GRHL2	8	+	Homo sapiens grainyhead-like 2 (Drosophila) (GRHL2), mRNA.	-0.772081	0.00714312
CCDC11	220136	CCDC11	18	-	Homo sapiens coiled-coil domain containing 11 (CCDC11), mRNA.	-0.773701	0.000256747
C11ORF66	220004	C11orf66	11	+	Homo sapiens chromosome 11 open reading frame 66 (C11orf66), mRNA.	-0.773905	0.000150372
WDR54	84058	WDR54	2	+	Homo sapiens WD repeat domain 54 (WDR54), mRNA.	-0.773964	0.00819978
CYP4V2	285440	CYP4V2	4	+	Homo sapiens cytochrome P450, family 4, subfamily V, polypeptide 2 (CYP4V2), mRNA.	-0.774229	0.00361392
SYTL1	84958	SYTL1	1	+	Homo sapiens synaptotagmin-like 1 (SYTL1), mRNA.	-0.774396	0.00993447
IFT57	55081	IFT57	3	-	Homo sapiens intraflagellar transport 57 homolog (Chlamydomonas) (IFT57), mRNA.	-0.774404	0.000301148
C6ORF206	221421	C6orf206	6	+	Homo sapiens chromosome 6 open reading frame 206 (C6orf206), mRNA.	-0.77464	0.00220709
CDRT4	284040	CDRT4	17	-	Homo sapiens CMT1A duplicated region transcript 4 (CDRT4), mRNA.	-0.775876	0.00280846
ZNF562	54811	ZNF562	19	-	Homo sapiens zinc finger protein 562 (ZNF562), mRNA.	-0.776576	4.01414e-05
SLC44A4	80736	SLC44A4	6	-	Homo sapiens solute carrier family 44, member 4 (SLC44A4), mRNA.	-0.77913	0.00334688
TRABD	80305	TRABD	22	+	Homo sapiens TraB domain containing (TRABD), mRNA.	-0.779462	0.000594787
NANOS3	342977	NANOS3	19	+	Homo sapiens nanos homolog 3 (Drosophila) (NANOS3), mRNA.	-0.779849	0.00100893
LOC730273	730273	LOC730273			PREDICTED: Homo sapiens hypothetical protein LOC730273 (LOC730273), mRNA.	-0.780243	0.000710288
LRRC43	254050	LRRC43	12	+	Homo sapiens leucine rich repeat containing 43 (LRRC43), mRNA.	-0.781045	0.000100985
SPG11	80208	SPG11	15	-	Homo sapiens spastic paraplegia 11 (autosomal recessive) (SPG11), mRNA.	-0.783229	3.06544e-05
NTN1	9423	NTN1	17	+	Homo sapiens netrin 1 (NTN1), mRNA.	-0.787118	0.000728972
GORASP1	64689	GORASP1	3	-	Homo sapiens golgi reassembly stacking protein 1, 65kDa (GORASP1), mRNA.	-0.788692	8.88365e-05
GRAP	10750	GRAP			PREDICTED: Homo sapiens GRB2-related adaptor protein (GRAP), mRNA.	-0.789219	0.00104572
FLJ14213	79899	FLJ14213	11	+	Homo sapiens protor-2 (FLJ14213), mRNA.	-0.790423	0.00150872
VSIG2	23584	VSIG2	11	-	Homo sapiens V-set and immunoglobulin domain containing 2 (VSIG2), mRNA.	-0.79462	0.00287698
TMEM211	255349	TMEM211	22	-	Homo sapiens transmembrane protein 211 (TMEM211), mRNA.	-0.795305	0.00462002
PKP4	8502	PKP4	2	+	Homo sapiens plakophilin 4 (PKP4), transcript variant 1, mRNA.	-0.795669	0.000652507
FAM120A	23196	FAM120A	9	+	Homo sapiens family with sequence similarity 120A (FAM120A), mRNA.	-0.79985	1.33996e-05
F11R	50848	F11R	1	-	Homo sapiens F11 receptor (F11R), transcript variant 1, mRNA.	-0.804531	0.000308043
ZDHHC9	51114	ZDHHC9	X	-	Homo sapiens zinc finger, DHHC-type containing 9 (ZDHHC9), transcript variant 2, mRNA.	-0.805507	0.00758144
FAM83E	54854	FAM83E	19	-	Homo sapiens family with sequence similarity 83, member E (FAM83E), mRNA.	-0.808106	0.000219439
PECI	10455	PECI	6	-	Homo sapiens peroxisomal D3,D2-enoyl-CoA isomerase (PECI), transcript variant 1, mRNA.	-0.808856	0.0097448
C5ORF35	133383	C5orf35	5	+	Homo sapiens chromosome 5 open reading frame 35 (C5orf35), mRNA.	-0.809272	0.00209399
RAB36	9609	RAB36	22	+	Homo sapiens RAB36, member RAS oncogene family (RAB36), mRNA.	-0.809806	0.00588855
ZNF671	79891	ZNF671	19	-	Homo sapiens zinc finger protein 671 (ZNF671), mRNA.	-0.812443	0.000182104
FLJ20160	54842	FLJ20160	2	+	Homo sapiens FLJ20160 protein (FLJ20160), mRNA.	-0.813826	0.0014579
LOC146177	146177	LOC146177	16	+	PREDICTED: Homo sapiens hypothetical protein LOC146177 (LOC146177), misc RNA.	-0.815078	0.00308733
CCDC24	149473	CCDC24	1	+	Homo sapiens coiled-coil domain containing 24 (CCDC24), mRNA.	-0.815207	0.00325613
RAGE	5891	RAGE	14	-	Homo sapiens renal tumor antigen (RAGE), mRNA.	-0.815226	0.00130805
C21ORF59	56683	C21orf59	21	-	Homo sapiens chromosome 21 open reading frame 59 (C21orf59), transcript variant 1, mRNA.	-0.816166	0.000318006
GNB5	10681	GNB5	15	-	Homo sapiens guanine nucleotide binding protein (G protein), beta 5 (GNB5), transcript variant 2, mRNA.	-0.819343	8.23468e-05
CBY1	25776	CBY1	22	+	Homo sapiens chibby homolog 1 (Drosophila) (CBY1), transcript variant 1, mRNA.	-0.820853	0.000232688
NXNL2	158046	NXNL2	9	+	Homo sapiens nucleoredoxin-like 2 (NXNL2), mRNA.	-0.821445	0.000292996
SLC37A1	54020	SLC37A1	21	+	Homo sapiens solute carrier family 37 (glycerol-3-phosphate transporter), member 1 (SLC37A1), mRNA.	-0.82172	0.00111691
TSNAXIP1	55815	TSNAXIP1	16	+	Homo sapiens translin-associated factor X interacting protein 1 (TSNAXIP1), mRNA.	-0.822516	2.67668e-05
HS.560810	NA		2	+	DB227855 TRACH3 Homo sapiens cDNA clone TRACH3020480 5, mRNA sequence	-0.82357	0.000176941
CRYL1	51084	CRYL1	13	-	Homo sapiens crystallin, lambda 1 (CRYL1), mRNA.	-0.824867	0.0070757
HS.573541	NA		9	-	DKFZp781L12160_r1 781 (synonym: hlcc4) Homo sapiens cDNA clone DKFZp781L12160 5, mRNA sequence	-0.826654	0.000146085
MPPED2	744	MPPED2	11	-	Homo sapiens metallophosphoesterase domain containing 2 (MPPED2), mRNA.	-0.828046	0.00197489
UBE2D2	7322	UBE2D2	5	+	Homo sapiens ubiquitin-conjugating enzyme E2D 2 (UBC4/5 homolog, yeast) (UBE2D2), transcript variant 2, mRNA.	-0.82943	0.000126825
DNAJB9	4189	DNAJB9	7	+	Homo sapiens DnaJ (Hsp40) homolog, subfamily B, member 9 (DNAJB9), mRNA.	-0.830385	0.0035044
CBR4	84869	CBR4	4	-	Homo sapiens carbonyl reductase 4 (CBR4), mRNA.	-0.833189	5.91314e-05
ISG20L1	64782	ISG20L1	15	+	Homo sapiens interferon stimulated exonuclease gene 20kDa-like 1 (ISG20L1), mRNA.	-0.836221	4.58688e-05
RALGPS1	9649	RALGPS1	9	+	Homo sapiens Ral GEF with PH domain and SH3 binding motif 1 (RALGPS1), mRNA.	-0.840674	2.67515e-05
C19ORF45	374877	C19orf45	19	+	Homo sapiens chromosome 19 open reading frame 45 (C19orf45), mRNA.	-0.84387	0.000179788
PAQR4	124222	PAQR4	16	+	Homo sapiens progestin and adipoQ receptor family member IV (PAQR4), mRNA.	-0.843903	0.00958665
SUMF2	25870	SUMF2	7	+	Homo sapiens sulfatase modifying factor 2 (SUMF2), transcript variant 4, mRNA.	-0.846448	7.2821e-07
SLC44A1	23446	SLC44A1	9	+	Homo sapiens solute carrier family 44, member 1 (SLC44A1), mRNA.	-0.849581	0.000131604
FOLH1	2346	FOLH1	11	-	Homo sapiens folate hydrolase (prostate-specific membrane antigen) 1 (FOLH1), transcript variant 1, mRNA.	-0.850439	0.000144052
C1ORF88	128344	C1orf88	1	+	Homo sapiens chromosome 1 open reading frame 88 (C1orf88), mRNA.	-0.852364	3.25312e-05
NSUN7	79730	NSUN7	4	+	Homo sapiens NOL1/NOP2/Sun domain family, member 7 (NSUN7), mRNA.	-0.85237	0.00110648
LOC387885	387885	LOC387885	12	+	PREDICTED: Homo sapiens similar to hCG1652305 (LOC387885), mRNA.	-0.856745	0.000176989
C3ORF15	89876	C3orf15	3	+	Homo sapiens chromosome 3 open reading frame 15 (C3orf15), mRNA.	-0.858675	0.00639104
SPATA20	64847	SPATA20	17	+	Homo sapiens spermatogenesis associated 20 (SPATA20), mRNA.	-0.862127	0.0046243
CNDP2	55748	CNDP2	18	+	Homo sapiens CNDP dipeptidase 2 (metallopeptidase M20 family) (CNDP2), mRNA.	-0.862264	0.00420321
LOC90835	90835	LOC90835	16	-	Homo sapiens hypothetical protein LOC90835 (LOC90835), mRNA.	-0.8633	0.00395063
UGCG	7357	UGCG	9	+	Homo sapiens UDP-glucose ceramide glucosyltransferase (UGCG), mRNA.	-0.863877	0.00208668
LRRC6	23639	LRRC6	8	-	Homo sapiens leucine rich repeat containing 6 (LRRC6), mRNA.	-0.865263	0.0011488
LRRC56	115399	LRRC56	11	+	Homo sapiens leucine rich repeat containing 56 (LRRC56), mRNA.	-0.869663	0.00461918
UPK1B	7348	UPK1B	3	+	Homo sapiens uroplakin 1B (UPK1B), mRNA.	-0.871666	0.00433397
TTC21A	199223	TTC21A	3	+	Homo sapiens tetratricopeptide repeat domain 21A (TTC21A), mRNA.	-0.87242	0.00481393
LOC285141	285141	LOC285141			PREDICTED: Homo sapiens similar to CG14853-PB (LOC285141), mRNA.	-0.872739	7.278e-05
TMEM62	80021	TMEM62	15	+	Homo sapiens transmembrane protein 62 (TMEM62), mRNA.	-0.873317	0.000955533
C14ORF79	122616	C14orf79	14	+	Homo sapiens chromosome 14 open reading frame 79 (C14orf79), mRNA.	-0.874262	0.000666691
C16ORF48	84080	C16orf48	16	-	Homo sapiens chromosome 16 open reading frame 48 (C16orf48), mRNA.	-0.875805	0.000710679
FER1L3	26509	FER1L3	10	-	Homo sapiens fer-1-like 3, myoferlin (C. elegans) (FER1L3), transcript variant 2, mRNA.	-0.876066	0.00911587
ARHGEF19	128272	ARHGEF19	1	-	Homo sapiens Rho guanine nucleotide exchange factor (GEF) 19 (ARHGEF19), mRNA.	-0.878099	0.000685081
WFDC6	140870	WFDC6	20	-	Homo sapiens WAP four-disulfide core domain 6 (WFDC6), mRNA.	-0.878107	0.00128285
WDR77	79084	WDR77	1	-	Homo sapiens WD repeat domain 77 (WDR77), mRNA.	-0.878226	0.000391568
ENPP5	59084	ENPP5	6	-	Homo sapiens ectonucleotide pyrophosphatase/phosphodiesterase 5 (putative function) (ENPP5), mRNA.	-0.880343	0.00948813
ADAMTS19	171019	ADAMTS19	5	+	Homo sapiens ADAM metallopeptidase with thrombospondin type 1 motif, 19 (ADAMTS19), mRNA.	-0.882477	0.000984127
FAM164C	79696	FAM164C	14	+	Homo sapiens family with sequence similarity 164, member C (FAM164C), transcript variant 2, mRNA.	-0.882691	0.000120278
NUCB2	4925	NUCB2	11	+	Homo sapiens nucleobindin 2 (NUCB2), mRNA.	-0.884036	0.000217912
ALDH3A2	224	ALDH3A2	17	+	Homo sapiens aldehyde dehydrogenase 3 family, member A2 (ALDH3A2), transcript variant 2, mRNA.	-0.884395	0.00311886
DHRS3	9249	DHRS3	1	-	Homo sapiens dehydrogenase/reductase (SDR family) member 3 (DHRS3), mRNA.	-0.886203	0.00718185
C2ORF77	129881	C2orf77	2	-	Homo sapiens chromosome 2 open reading frame 77 (C2orf77), mRNA.	-0.886286	7.22476e-05
UBE2J1	51465	UBE2J1	6	-	Homo sapiens ubiquitin-conjugating enzyme E2, J1 (UBC6 homolog, yeast) (UBE2J1), mRNA.	-0.886432	3.86119e-05
PIK3R1	5295	PIK3R1	5	+	Homo sapiens phosphoinositide-3-kinase, regulatory subunit 1 (alpha) (PIK3R1), transcript variant 3, mRNA.	-0.886537	0.00546818
C13ORF18	80183	C13orf18	13	-	Homo sapiens chromosome 13 open reading frame 18 (C13orf18), mRNA.	-0.891244	0.00257253
C11ORF52	91894	C11orf52	11	+	Homo sapiens chromosome 11 open reading frame 52 (C11orf52), mRNA.	-0.891299	0.00232341
ANXA2P1	303	ANXA2P1	4	-	Homo sapiens annexin A2 pseudogene 1 (ANXA2P1) on chromosome 4.	-0.894251	0.00895892
CYB561	1534	CYB561	17	-	Homo sapiens cytochrome b-561 (CYB561), transcript variant 1, mRNA.	-0.895077	0.00261773
ADAMTS6	11174	ADAMTS6	5	-	Homo sapiens ADAM metallopeptidase with thrombospondin type 1 motif, 6 (ADAMTS6), mRNA.	-0.89947	0.0041747
FLJ10916	55258	FLJ10916	2	+	Homo sapiens hypothetical protein FLJ10916 (FLJ10916), mRNA.	-0.9001	0.00746634
NUDT18	79873	NUDT18	8	-	Homo sapiens nudix (nucleoside diphosphate linked moiety X)-type motif 18 (NUDT18), mRNA.	-0.901618	0.000642509
LIMS1	3987	LIMS1			PREDICTED: Homo sapiens LIM and senescent cell antigen-like domains 1 (LIMS1), mRNA.	-0.902495	5.91739e-05
C1ORF189	388701	C1orf189	1	-	Homo sapiens chromosome 1 open reading frame 189 (C1orf189), mRNA.	-0.90307	0.000550733
NOXA1	10811	NOXA1	9	+	Homo sapiens NADPH oxidase activator 1 (NOXA1), mRNA.	-0.903533	0.00527135
FTH1	2495	FTH1	11	-	Homo sapiens ferritin, heavy polypeptide 1 (FTH1), mRNA.	-0.904396	0.00744609
EFHB	151651	EFHB	3	-	Homo sapiens EF-hand domain family, member B (EFHB), mRNA.	-0.905338	0.000109715
TSKU	25987	TSKU	11	+	Homo sapiens tsukushin (TSKU), mRNA.	-0.910366	0.00178887
WDR51B	282809	WDR51B	12	-	Homo sapiens WD repeat domain 51B (WDR51B), mRNA.	-0.912823	0.000924662
SLAIN1	122060	SLAIN1	13	+	Homo sapiens SLAIN motif family, member 1 (SLAIN1), transcript variant 1, mRNA.	-0.913007	0.0032475
C7ORF63	79846	C7orf63	7	+	Homo sapiens chromosome 7 open reading frame 63 (C7orf63), mRNA.	-0.913195	0.000187941
CC2D2A	57545	CC2D2A	4	+	Homo sapiens coiled-coil and C2 domain containing 2A (CC2D2A), mRNA.	-0.9149	0.00042416
TTC18	118491	TTC18	10	-	Homo sapiens tetratricopeptide repeat domain 18 (TTC18), mRNA.	-0.915941	0.00014101
C14ORF45	80127	C14orf45	14	+	Homo sapiens chromosome 14 open reading frame 45 (C14orf45), mRNA.	-0.920026	0.00316812
C14ORF142	84520	C14orf142	14	-	Homo sapiens chromosome 14 open reading frame 142 (C14orf142), mRNA.	-0.922213	0.00335747
EFHC1	114327	EFHC1			Homo sapiens EF-hand domain (C-terminal) containing 1 (EFHC1), mRNA.	-0.923521	0.000736243
LRRC48	83450	LRRC48			PREDICTED: Homo sapiens leucine rich repeat containing 48 (LRRC48), mRNA.	-0.926753	0.000328783
ETV6	2120	ETV6	12	+	Homo sapiens ets variant 6 (ETV6), mRNA.	-0.929251	5.51617e-05
CARD10	29775	CARD10	22	-	Homo sapiens caspase recruitment domain family, member 10 (CARD10), mRNA.	-0.929524	0.00836982
FLJ16686	401124	FLJ16686			PREDICTED: Homo sapiens FLJ16686 protein (FLJ16686), mRNA.	-0.931202	0.000982998
ART3	419	ART3	4	+	Homo sapiens ADP-ribosyltransferase 3 (ART3), mRNA.	-0.932207	0.00703439
KCNE1	3753	KCNE1	21	-	Homo sapiens potassium voltage-gated channel, Isk-related family, member 1 (KCNE1), mRNA.	-0.935849	0.00209011
PH-4	54681	PH-4	3	+	Homo sapiens hypoxia-inducible factor prolyl 4-hydroxylase (PH-4), transcript variant 2, mRNA.	-0.938784	1.47984e-06
CD164L2	388611	CD164L2	1	-	Homo sapiens CD164 sialomucin-like 2 (CD164L2), mRNA.	-0.940486	0.00370407
EFCAB4A	283229	EFCAB4A	11	+	Homo sapiens EF-hand calcium binding domain 4A (EFCAB4A), mRNA.	-0.940769	0.00528577
C10ORF57	80195	C10orf57	10	+	Homo sapiens chromosome 10 open reading frame 57 (C10orf57), mRNA.	-0.941121	0.000914789
SLC15A2	6565	SLC15A2	3	+	Homo sapiens solute carrier family 15 (H+/peptide transporter), member 2 (SLC15A2), mRNA.	-0.944051	0.00233129
CTNNA2	1496	CTNNA2	2	+	Homo sapiens catenin (cadherin-associated protein), alpha 2 (CTNNA2), mRNA.	-0.944487	0.00861312
C9ORF9	11092	C9orf9	9	+	Homo sapiens chromosome 9 open reading frame 9 (C9orf9), mRNA.	-0.945843	0.000823421
CCRK	23552	CCRK	9	-	Homo sapiens cell cycle related kinase (CCRK), transcript variant 2, mRNA.	-0.946894	4.09464e-06
FGF20	26281	FGF20	8	-	Homo sapiens fibroblast growth factor 20 (FGF20), mRNA.	-0.949013	0.00470366
FAM154B	283726	FAM154B	15	+	Homo sapiens family with sequence similarity 154, member B (FAM154B), mRNA.	-0.95077	0.000174999
MORN2	378464	MORN2	2	+	Homo sapiens MORN repeat containing 2 (MORN2), mRNA.	-0.957251	0.00884073
IQUB	154865	IQUB	7	-	Homo sapiens IQ motif and ubiquitin domain containing (IQUB), mRNA.	-0.961812	4.82378e-05
CUEDC1	404093	CUEDC1	17	-	Homo sapiens CUE domain containing 1 (CUEDC1), mRNA.	-0.964085	0.00166005
TEKT2	27285	TEKT2	1	+	Homo sapiens tektin 2 (testicular) (TEKT2), mRNA.	-0.967298	0.00124499
LOC643037	643037	LOC643037			PREDICTED: Homo sapiens similar to hCG1730248 (LOC643037), mRNA.	-0.968347	0.00249903
IQCK	124152	IQCK	16	+	Homo sapiens IQ motif containing K (IQCK), mRNA.	-0.970432	0.00043581
BACE2	25825	BACE2	21	+	Homo sapiens beta-site APP-cleaving enzyme 2 (BACE2), transcript variant b, mRNA.	-0.971045	0.000562043
PZP	5858	PZP	12	-	Homo sapiens pregnancy-zone protein (PZP), mRNA.	-0.971373	0.00349875
LOC124220	124220	LOC124220	16	+	Homo sapiens similar to common salivary protein 1 (LOC124220), mRNA.	-0.971722	0.00406769
ARSD	414	ARSD	X	-	Homo sapiens arylsulfatase D (ARSD), transcript variant 1, mRNA.	-0.975132	0.00167488
DEFA5	1670	DEFA5	8	-	Homo sapiens defensin, alpha 5, Paneth cell-specific (DEFA5), mRNA.	-0.976317	0.00238209
LOC389895	389895	LOC389895	X	+	PREDICTED: Homo sapiens similar to CG4768-PA (LOC389895), mRNA.	-0.977846	0.00280185
C17ORF28	283987	C17orf28	17	-	Homo sapiens chromosome 17 open reading frame 28 (C17orf28), mRNA.	-0.981426	8.41743e-05
DNAL4	10126	DNAL4	22	-	Homo sapiens dynein, axonemal, light chain 4 (DNAL4), mRNA.	-0.989651	6.61508e-05
DDAH1	23576	DDAH1	1	-	Homo sapiens dimethylarginine dimethylaminohydrolase 1 (DDAH1), mRNA.	-0.995774	0.000131407
STOML3	161003	STOML3	13	-	Homo sapiens stomatin (EPB72)-like 3 (STOML3), mRNA.	-1.00025	0.000222473
PKP2	5318	PKP2	12	-	Homo sapiens plakophilin 2 (PKP2), transcript variant 2a, mRNA.	-1.0037	0.00471236
GADD45G	10912	GADD45G	9	+	Homo sapiens growth arrest and DNA-damage-inducible, gamma (GADD45G), mRNA.	-1.00393	0.00738713
FLJ22167	79583	FLJ22167	16	-	Homo sapiens hypothetical protein FLJ22167 (FLJ22167), transcript variant 3, mRNA.	-1.00586	0.00113299
KIAA1370	56204	KIAA1370	15	-	Homo sapiens KIAA1370 (KIAA1370), mRNA.	-1.00816	1.15249e-06
SLC12A2	6558	SLC12A2	5	+	Homo sapiens solute carrier family 12 (sodium/potassium/chloride transporters), member 2 (SLC12A2), mRNA.	-1.00824	0.000282365
CHST6	4166	CHST6	16	-	Homo sapiens carbohydrate (N-acetylglucosamine 6-O) sulfotransferase 6 (CHST6), mRNA.	-1.01383	0.00350422
FOXN4	121643	FOXN4	12	-	Homo sapiens forkhead box N4 (FOXN4), mRNA.	-1.01737	0.00049786
SYK	6850	SYK	9	+	Homo sapiens spleen tyrosine kinase (SYK), mRNA.	-1.01894	0.00955657
ALDH6A1	4329	ALDH6A1	14	-	Homo sapiens aldehyde dehydrogenase 6 family, member A1 (ALDH6A1), nuclear gene encoding mitochondrial protein, mRNA.	-1.02015	0.00336529
GCNT1	2650	GCNT1	9	+	Homo sapiens glucosaminyl (N-acetyl) transferase 1, core 2 (beta-1,6-N-acetylglucosaminyltransferase) (GCNT1), mRNA.	-1.02376	0.00973935
AGA	175	AGA	4	-	Homo sapiens aspartylglucosaminidase (AGA), mRNA.	-1.02429	1.03758e-05
TST	7263	TST	22	-	Homo sapiens thiosulfate sulfurtransferase (rhodanese) (TST), nuclear gene encoding mitochondrial protein, mRNA.	-1.02824	0.000152042
HADH	3033	HADH	4	+	Homo sapiens hydroxyacyl-Coenzyme A dehydrogenase (HADH), nuclear gene encoding mitochondrial protein, mRNA.	-1.0283	7.01406e-05
FAM108C1	58489	FAM108C1	15	+	Homo sapiens family with sequence similarity 108, member C1 (FAM108C1), mRNA.	-1.02932	0.00234088
EPHA1	2041	EPHA1	7	-	Homo sapiens EPH receptor A1 (EPHA1), mRNA.	-1.03348	0.000666071
WDR38	401551	WDR38	9	+	Homo sapiens WD repeat domain 38 (WDR38), mRNA.	-1.03589	0.00036899
PPAP2C	8612	PPAP2C	19	-	Homo sapiens phosphatidic acid phosphatase type 2C (PPAP2C), transcript variant 3, mRNA.	-1.04222	0.00017377
C2ORF39	92749	C2orf39	2	+	Homo sapiens chromosome 2 open reading frame 39 (C2orf39), mRNA.	-1.04641	0.000123673
LOC441054	441054	LOC441054			PREDICTED: Homo sapiens hypothetical protein LOC441054 (LOC441054), mRNA.	-1.04846	0.00194066
MANSC1	54682	MANSC1	12	-	Homo sapiens MANSC domain containing 1 (MANSC1), mRNA.	-1.05397	0.00151194
ALDH3A1	218	ALDH3A1	17	-	Homo sapiens aldehyde dehydrogenase 3 family, memberA1 (ALDH3A1), mRNA.	-1.05575	0.00294461
ZNF516	9658	ZNF516	18	-	PREDICTED: Homo sapiens zinc finger protein 516 (ZNF516), mRNA.	-1.05821	0.0031119
PDLIM1	9124	PDLIM1	10	-	Homo sapiens PDZ and LIM domain 1 (PDLIM1), mRNA.	-1.06	0.000887399
DIO2	1734	DIO2	14	-	Homo sapiens deiodinase, iodothyronine, type II (DIO2), transcript variant 1, mRNA.	-1.06247	8.01097e-05
FAM107B	83641	FAM107B	10	-	Homo sapiens family with sequence similarity 107, member B (FAM107B), mRNA.	-1.0633	6.03838e-06
TMEM30A	55754	TMEM30A	6	-	Homo sapiens transmembrane protein 30A (TMEM30A), mRNA.	-1.06887	8.77885e-06
PMM1	5372	PMM1	22	-	Homo sapiens phosphomannomutase 1 (PMM1), mRNA.	-1.07123	0.000277177
C9ORF103	414328	C9orf103	9	+	Homo sapiens chromosome 9 open reading frame 103 (C9orf103), mRNA.	-1.07273	2.97182e-05
SKAP1	8631	SKAP1	17	-	Homo sapiens src kinase associated phosphoprotein 1 (SKAP1), transcript variant 1, mRNA.	-1.08126	0.00312013
SLC5A1	6523	SLC5A1	22	+	Homo sapiens solute carrier family 5 (sodium/glucose cotransporter), member 1 (SLC5A1), mRNA.	-1.08218	0.00738037
LRRC51	220074	LRRC51	11	+	Homo sapiens leucine rich repeat containing 51 (LRRC51), mRNA.	-1.08508	3.01688e-05
A4GALT	53947	A4GALT	22	-	Homo sapiens alpha 1,4-galactosyltransferase (A4GALT), mRNA.	-1.08558	0.000548236
CCDC65	85478	CCDC65	12	+	Homo sapiens coiled-coil domain containing 65 (CCDC65), mRNA.	-1.08646	0.000247593
EFHC2	80258	EFHC2	X	-	Homo sapiens EF-hand domain (C-terminal) containing 2 (EFHC2), mRNA.	-1.09203	0.00113172
MARVELD3	91862	MARVELD3	16	+	Homo sapiens MARVEL domain containing 3 (MARVELD3), transcript variant 1, mRNA.	-1.09886	0.000191035
DEPDC6	64798	DEPDC6	8	+	Homo sapiens DEP domain containing 6 (DEPDC6), mRNA.	-1.10858	0.00109677
ANKMY1	51281	ANKMY1	2	-	Homo sapiens ankyrin repeat and MYND domain containing 1 (ANKMY1), transcript variant 1, mRNA.	-1.1099	3.38508e-05
ST6GALNAC2	10610	ST6GALNAC2	17	-	Homo sapiens ST6 (alpha-N-acetyl-neuraminyl-2,3-beta-galactosyl-1, 3)-N-acetylgalactosaminide alpha-2,6-sialyltransferase 2 (ST6GALNAC2), mRNA.	-1.11029	2.4751e-05
C1ORF192	257177	C1orf192	1	-	Homo sapiens chromosome 1 open reading frame 192 (C1orf192), mRNA.	-1.12105	0.000336573
LOC389394	389394	LOC389394			PREDICTED: Homo sapiens similar to TRP (transient receptor potential) channel family member (trp-4) (LOC389394), mRNA.	-1.12167	0.000110908
AGR2	10551	AGR2	7	-	Homo sapiens anterior gradient homolog 2 (Xenopus laevis) (AGR2), mRNA.	-1.12381	0.00301134
SAT1	6303	SAT1	X	+	Homo sapiens spermidine/spermine N1-acetyltransferase 1 (SAT1), mRNA.	-1.12539	0.000447278
PPIL6	285755	PPIL6	6	-	Homo sapiens peptidylprolyl isomerase (cyclophilin)-like 6 (PPIL6), mRNA.	-1.12667	0.00138901
C6ORF52	347744	C6orf52			PREDICTED: Homo sapiens chromosome 6 open reading frame 52 (C6orf52), mRNA.	-1.12924	0.00741646
NUP62CL	54830	NUP62CL	X	-	Homo sapiens nucleoporin 62kDa C-terminal like (NUP62CL), mRNA.	-1.13166	0.000788161
RP5-1022P6.2	56261	RP5-1022P6.2	20	-	Homo sapiens hypothetical protein KIAA1434 (RP5-1022P6.2), mRNA.	-1.1347	0.000947444
EPDR1	54749	EPDR1	7	+	Homo sapiens ependymin related protein 1 (zebrafish) (EPDR1), mRNA.	-1.1358	0.00722455
C1ORF92	149499	C1orf92	1	+	Homo sapiens chromosome 1 open reading frame 92 (C1orf92), mRNA.	-1.13801	0.000108656
CYB5R1	51706	CYB5R1	1	-	Homo sapiens cytochrome b5 reductase 1 (CYB5R1), mRNA.	-1.14372	5.37019e-05
LOC440895	440895	LOC440895	2	-	PREDICTED: Homo sapiens LIM and senescent cell antigen-like domains 3-like, transcript variant 1 (LOC440895), mRNA.	-1.14421	0.000753269
C4ORF34	201895	C4orf34	4	-	Homo sapiens chromosome 4 open reading frame 34 (C4orf34), mRNA.	-1.14458	9.33056e-06
HS.57079	NA		10	-	Homo sapiens cDNA FLJ13267 fis, clone OVARC1000964	-1.14729	5.9832e-05
CFH	3075	CFH	1	+	Homo sapiens complement factor H (CFH), transcript variant 1, mRNA.	-1.14734	0.00436337
C6ORF165	154313	C6orf165	6	+	Homo sapiens chromosome 6 open reading frame 165 (C6orf165), transcript variant 2, mRNA.	-1.14751	0.00172128
KCNRG	283518	KCNRG	13	+	Homo sapiens potassium channel regulator (KCNRG), transcript variant 1, mRNA.	-1.14856	0.000288787
PCDP1	200373	PCDP1	2	+	Homo sapiens primary ciliary dyskinesia protein 1 (PCDP1), mRNA.	-1.14871	0.000310001
ARHGEF3	50650	ARHGEF3	3	-	Homo sapiens Rho guanine nucleotide exchange factor (GEF) 3 (ARHGEF3), mRNA.	-1.15233	0.000134898
CXCL17	284340	CXCL17	19	-	Homo sapiens chemokine (C-X-C motif) ligand 17 (CXCL17), mRNA.	-1.15347	0.00167998
SP5	389058	SP5	2	+	Homo sapiens Sp5 transcription factor (SP5), mRNA.	-1.16223	0.0052965
C21ORF58	54058	C21orf58	21	-	Homo sapiens chromosome 21 open reading frame 58 (C21orf58), transcript variant 2, mRNA.	-1.16538	0.000162774
ATP2C2	9914	ATP2C2	16	+	Homo sapiens ATPase, Ca++ transporting, type 2C, member 2 (ATP2C2), mRNA.	-1.1684	9.29249e-05
ZBBX	79740	ZBBX	3	-	Homo sapiens zinc finger, B-box domain containing (ZBBX), mRNA.	-1.1701	0.000202523
HS.249972	NA		2	+	Homo sapiens mRNA for KIAA1697 protein, partial cds	-1.17409	9.14691e-05
ARL6IP5	10550	ARL6IP5	3	+	Homo sapiens ADP-ribosylation-like factor 6 interacting protein 5 (ARL6IP5), mRNA.	-1.17582	7.8542e-06
ETS2	2114	ETS2	21	+	Homo sapiens v-ets erythroblastosis virus E26 oncogene homolog 2 (avian) (ETS2), mRNA.	-1.18729	0.000663556
STC2	8614	STC2	5	-	Homo sapiens stanniocalcin 2 (STC2), mRNA.	-1.18935	0.00310101
CRYZ	1429	CRYZ	1	-	Homo sapiens crystallin, zeta (quinone reductase) (CRYZ), mRNA.	-1.19081	5.79087e-07
FAM116B	414918	FAM116B			Homo sapiens family with sequence similarity 116, member B (FAM116B), mRNA.	-1.19096	0.000197347
PLLP	51090	PLLP	16	-	Homo sapiens plasma membrane proteolipid (plasmolipin) (PLLP), mRNA.	-1.19739	0.00174258
DNAJA4	55466	DNAJA4	15	+	Homo sapiens DnaJ (Hsp40) homolog, subfamily A, member 4 (DNAJA4), mRNA.	-1.20416	0.00108653
FAM149A	25854	FAM149A	4	+	Homo sapiens family with sequence similarity 149, member A (FAM149A), transcript variant 1, mRNA.	-1.20592	0.000368486
PPM1H	57460	PPM1H	12	-	Homo sapiens protein phosphatase 1H (PP2C domain containing) (PPM1H), mRNA.	-1.2064	0.00232391
GMDS	2762	GMDS	6	-	Homo sapiens GDP-mannose 4,6-dehydratase (GMDS), mRNA.	-1.20714	0.00443905
C10ORF107	219621	C10orf107	10	+	Homo sapiens chromosome 10 open reading frame 107 (C10orf107), mRNA.	-1.20757	0.000230465
C10ORF63	219670	C10orf63	10	-	Homo sapiens chromosome 10 open reading frame 63 (C10orf63), mRNA.	-1.20855	0.000103475
FILIP1	27145	FILIP1	6	-	Homo sapiens filamin A interacting protein 1 (FILIP1), mRNA.	-1.21501	0.00373848
SORBS2	8470	SORBS2	4	-	Homo sapiens sorbin and SH3 domain containing 2 (SORBS2), transcript variant 1, mRNA.	-1.21537	0.000112926
FCGBP	8857	FCGBP	19	-	Homo sapiens Fc fragment of IgG binding protein (FCGBP), mRNA.	-1.22147	0.00840734
NT5E	4907	NT5E	6	+	Homo sapiens 5'-nucleotidase, ecto (CD73) (NT5E), mRNA.	-1.22231	0.000785344
C17ORF97	400566	C17orf97	17	+	Homo sapiens chromosome 17 open reading frame 97 (C17orf97), mRNA.	-1.22793	0.000104369
CCDC17	149483	CCDC17	1	-	Homo sapiens coiled-coil domain containing 17 (CCDC17), mRNA.	-1.22874	0.000508282
CCDC33	80125	CCDC33	15	+	Homo sapiens coiled-coil domain containing 33 (CCDC33), transcript variant 1, mRNA.	-1.24866	8.74736e-05
SLC11A2	4891	SLC11A2	12	-	Homo sapiens solute carrier family 11 (proton-coupled divalent metal ion transporters), member 2 (SLC11A2), mRNA.	-1.26166	0.000692562
ALCAM	214	ALCAM	3	+	Homo sapiens activated leukocyte cell adhesion molecule (ALCAM), mRNA.	-1.2627	0.000371886
LRG1	116844	LRG1	19	-	Homo sapiens leucine-rich alpha-2-glycoprotein 1 (LRG1), mRNA.	-1.26516	0.00899089
CTSH	1512	CTSH	15	-	Homo sapiens cathepsin H (CTSH), transcript variant 1, mRNA.	-1.26528	1.90778e-05
HGD	3081	HGD	3	-	Homo sapiens homogentisate 1,2-dioxygenase (homogentisate oxidase) (HGD), mRNA.	-1.26958	0.00739214
TTC29	83894	TTC29	4	-	Homo sapiens tetratricopeptide repeat domain 29 (TTC29), mRNA.	-1.26968	0.000384491
C9ORF117	286207	C9orf117	9	+	Homo sapiens chromosome 9 open reading frame 117 (C9orf117), mRNA.	-1.27011	0.000678169
SH3BP4	23677	SH3BP4	2	+	Homo sapiens SH3-domain binding protein 4 (SH3BP4), mRNA.	-1.27078	2.22953e-06
SCNN1G	6340	SCNN1G	16	+	Homo sapiens sodium channel, nonvoltage-gated 1, gamma (SCNN1G), mRNA.	-1.27403	0.00265995
IHH	3549	IHH	2	-	Homo sapiens Indian hedgehog homolog (Drosophila) (IHH), mRNA.	-1.27556	0.00049502
TCTN1	79600	TCTN1	12	+	Homo sapiens tectonic family member 1 (TCTN1), transcript variant 1, mRNA.	-1.27734	1.86415e-06
C22ORF15	150248	C22orf15	22	+	Homo sapiens chromosome 22 open reading frame 15 (C22orf15), mRNA.	-1.28828	0.000484159
HS.562504	NA		8	+	PM3-DT0037-231299-001-e06 DT0037 Homo sapiens cDNA, mRNA sequence	-1.28952	0.000103747
TRAF3IP2	10758	TRAF3IP2	6	-	Homo sapiens TRAF3 interacting protein 2 (TRAF3IP2), transcript variant 1, mRNA.	-1.29024	1.83396e-05
IL20RA	53832	IL20RA	6	-	Homo sapiens interleukin 20 receptor, alpha (IL20RA), mRNA.	-1.29422	0.000432209
CDC20B	166979	CDC20B	5	-	Homo sapiens cell division cycle 20 homolog B (S. cerevisiae) (CDC20B), mRNA.	-1.30156	0.00076683
CCDC60	160777	CCDC60	12	+	Homo sapiens coiled-coil domain containing 60 (CCDC60), mRNA.	-1.30216	0.000110702
CA8	767	CA8	8	-	Homo sapiens carbonic anhydrase VIII (CA8), mRNA.	-1.3053	9.51934e-05
HS.98959	NA				PREDICTED: Homo sapiens similar to RIKEN cDNA 4833436C18 gene (LOC138729), mRNA	-1.30581	0.000486663
FAM81A	145773	FAM81A	15	+	Homo sapiens family with sequence similarity 81, member A (FAM81A), mRNA.	-1.30764	0.000262128
PRRG2	5639	PRRG2	19	+	Homo sapiens proline rich Gla (G-carboxyglutamic acid) 2 (PRRG2), mRNA.	-1.30799	0.000419018
FBLN1	2192	FBLN1	22	+	Homo sapiens fibulin 1 (FBLN1), transcript variant D, mRNA.	-1.31003	0.00631003
GREM2	64388	GREM2	1	-	Homo sapiens gremlin 2, cysteine knot superfamily, homolog (Xenopus laevis) (GREM2), mRNA.	-1.31562	0.000951736
C7ORF57	136288	C7orf57	7	+	Homo sapiens chromosome 7 open reading frame 57 (C7orf57), mRNA.	-1.31666	0.000414783
CTSL2	1515	CTSL2	9	-	Homo sapiens cathepsin L2 (CTSL2), mRNA.	-1.31784	0.00511242
LRRC23	10233	LRRC23	12	+	Homo sapiens leucine rich repeat containing 23 (LRRC23), transcript variant 1, mRNA.	-1.32499	0.00130916
ZMYND12	84217	ZMYND12	1	-	Homo sapiens zinc finger, MYND-type containing 12 (ZMYND12), mRNA.	-1.325	4.86842e-05
FBXO15	201456	FBXO15	18	-	Homo sapiens F-box protein 15 (FBXO15), mRNA.	-1.32515	0.00064855
C10ORF47	254427	C10orf47	10	+	Homo sapiens chromosome 10 open reading frame 47 (C10orf47), mRNA.	-1.32803	6.79474e-05
LOC200810	200810	LOC200810			Homo sapiens similar to beta-1,4-mannosyltransferase; beta-1,4 mannosyltransferase (LOC200810), mRNA.	-1.33048	0.000432674
COBL	23242	COBL	7	-	Homo sapiens cordon-bleu homolog (mouse) (COBL), mRNA.	-1.3319	0.00657775
STX19	415117	STX19	3	-	Homo sapiens syntaxin 19 (STX19), mRNA.	-1.33933	0.000417859
CFI	3426	CFI	4	-	Homo sapiens complement factor I (CFI), mRNA.	-1.34634	0.00375431
FLJ10986	55277	FLJ10986	1	+	Homo sapiens hypothetical protein FLJ10986 (FLJ10986), mRNA.	-1.35596	9.63674e-05
LOC648814	648814	LOC648814			PREDICTED: Homo sapiens hypothetical protein LOC648814 (LOC648814), mRNA.	-1.36211	0.000330285
TMEM30B	161291	TMEM30B	14	-	Homo sapiens transmembrane protein 30B (TMEM30B), mRNA.	-1.3788	0.00751701
TMEM190	147744	TMEM190	19	+	Homo sapiens transmembrane protein 190 (TMEM190), mRNA.	-1.38233	0.000810991
CEACAM1	634	CEACAM1	19	-	Homo sapiens carcinoembryonic antigen-related cell adhesion molecule 1 (biliary glycoprotein) (CEACAM1), transcript variant 2, mRNA.	-1.38964	4.40951e-05
LOC642299	642299	LOC642299	1	-	PREDICTED: Homo sapiens hypothetical protein LOC642299 (LOC642299), mRNA.	-1.39118	0.00136651
TJP3	27134	TJP3	19	+	Homo sapiens tight junction protein 3 (zona occludens 3) (TJP3), mRNA.	-1.40409	0.00932303
LOC642934	642934	LOC642934			PREDICTED: Homo sapiens hypothetical LOC642934 (LOC642934), mRNA.	-1.40614	0.000122649
FAM46C	54855	FAM46C	1	+	Homo sapiens family with sequence similarity 46, member C (FAM46C), mRNA.	-1.40989	0.00384753
C6	729	C6	5	-	Homo sapiens complement component 6 (C6), mRNA.	-1.41013	0.00655579
AKAP14	158798	AKAP14	X	+	Homo sapiens A kinase (PRKA) anchor protein 14 (AKAP14), transcript variant 3, mRNA.	-1.41318	2.47322e-05
CEL	1056	CEL	9	+	Homo sapiens carboxyl ester lipase (bile salt-stimulated lipase) (CEL), mRNA.	-1.41664	0.000720833
LRIG1	26018	LRIG1	3	-	Homo sapiens leucine-rich repeats and immunoglobulin-like domains 1 (LRIG1), mRNA.	-1.41781	1.28499e-05
MYB	4602	MYB	6	+	Homo sapiens v-myb myeloblastosis viral oncogene homolog (avian) (MYB), transcript variant 2, mRNA.	-1.4237	0.000417538
CDH2	1000	CDH2	18	-	Homo sapiens cadherin 2, type 1, N-cadherin (neuronal) (CDH2), mRNA.	-1.4239	0.0053816
MYO5C	55930	MYO5C	15	-	Homo sapiens myosin VC (MYO5C), mRNA.	-1.43383	1.51334e-05
PODXL	5420	PODXL	7	-	Homo sapiens podocalyxin-like (PODXL), transcript variant 1, mRNA.	-1.43612	0.000102958
SPATS1	221409	SPATS1	6	+	Homo sapiens spermatogenesis associated, serine-rich 1 (SPATS1), mRNA.	-1.43789	1.67974e-05
SLC35E3	55508	SLC35E3	12	+	Homo sapiens solute carrier family 35, member E3 (SLC35E3), mRNA.	-1.45189	5.56616e-05
TUBA3D	113457	TUBA3D	2	+	Homo sapiens tubulin, alpha 3d (TUBA3D), mRNA.	-1.45515	0.00271658
NDP	4693	NDP	X	-	Homo sapiens Norrie disease (pseudoglioma) (NDP), mRNA.	-1.46326	0.00581698
PLA2G10	8399	PLA2G10	16	-	Homo sapiens phospholipase A2, group X (PLA2G10), mRNA.	-1.46586	0.000545636
C6ORF117	112609	C6orf117	6	+	Homo sapiens chromosome 6 open reading frame 117 (C6orf117), mRNA.	-1.47186	0.000366304
CCNO	10309	CCNO	5	-	Homo sapiens cyclin O (CCNO), mRNA.	-1.47193	0.00104072
STXBP6	29091	STXBP6	14	-	Homo sapiens syntaxin binding protein 6 (amisyn) (STXBP6), mRNA.	-1.47219	0.000630701
SH3YL1	26751	SH3YL1	2	-	Homo sapiens SH3 domain containing, Ysc84-like 1 (S. cerevisiae) (SH3YL1), mRNA.	-1.47656	1.31585e-05
LRRC46	90506	LRRC46	17	+	Homo sapiens leucine rich repeat containing 46 (LRRC46), mRNA.	-1.48575	9.13987e-05
DNHD2	201625	DNHD2			PREDICTED: Homo sapiens dynein heavy chain domain 2 (DNHD2), mRNA.	-1.48831	6.89849e-05
NWD1	284434	NWD1	19	+	Homo sapiens NACHT and WD repeat domain containing 1 (NWD1), mRNA.	-1.49259	0.00180878
TMC4	147798	TMC4	19	-	Homo sapiens transmembrane channel-like 4 (TMC4), mRNA.	-1.49822	8.798e-06
PCDH19	57526	PCDH19	X	-	Homo sapiens protocadherin 19 (PCDH19), mRNA.	-1.50227	0.00244124
SCGB2A2	4250	SCGB2A2	11	+	Homo sapiens secretoglobin, family 2A, member 2 (SCGB2A2), mRNA.	-1.50776	0.0091813
C10ORF79	80217	C10orf79	10	-	Homo sapiens chromosome 10 open reading frame 79 (C10orf79), mRNA.	-1.50956	1.67108e-05
C10ORF81	79949	C10orf81	10	+	Homo sapiens chromosome 10 open reading frame 81 (C10orf81), mRNA.	-1.5163	0.00524101
PPP2R2C	5522	PPP2R2C	4	-	Homo sapiens protein phosphatase 2 (formerly 2A), regulatory subunit B, gamma isoform (PPP2R2C), transcript variant 1, mRNA.	-1.5178	0.00111368
AMT	275	AMT	3	-	Homo sapiens aminomethyltransferase (AMT), mRNA.	-1.51939	0.000159878
PAM	5066	PAM	5	+	Homo sapiens peptidylglycine alpha-amidating monooxygenase (PAM), transcript variant 3, mRNA.	-1.52558	5.3283e-07
CFTR	1080	CFTR	7	+	Homo sapiens cystic fibrosis transmembrane conductance regulator (ATP-binding cassette sub-family C, member 7) (CFTR), mRNA.	-1.5263	2.56781e-05
TESC	54997	TESC	12	-	Homo sapiens tescalcin (TESC), mRNA.	-1.53141	0.000698207
MORN5	254956	MORN5	9	+	Homo sapiens MORN repeat containing 5 (MORN5), mRNA.	-1.53571	1.50334e-05
GAD1	2571	GAD1	2	+	Homo sapiens glutamate decarboxylase 1 (brain, 67kDa) (GAD1), transcript variant GAD25, mRNA.	-1.53728	0.0027168
HS.389988	NA		10	+	K-EST0184252 L9SNU354 Homo sapiens cDNA clone L9SNU354-11-G07 5, mRNA sequence	-1.54138	0.000410658
C11ORF70	85016	C11orf70	11	+	Homo sapiens chromosome 11 open reading frame 70 (C11orf70), mRNA.	-1.54208	0.00128384
KIAA0746	23231	KIAA0746	4	-	Homo sapiens KIAA0746 protein (KIAA0746), mRNA.	-1.5426	0.000582177
RNF183	138065	RNF183	9	-	Homo sapiens ring finger protein 183 (RNF183), mRNA.	-1.54457	3.06608e-05
SLC40A1	30061	SLC40A1	2	-	Homo sapiens solute carrier family 40 (iron-regulated transporter), member 1 (SLC40A1), mRNA.	-1.54776	0.000244654
FKBP11	51303	FKBP11	12	-	Homo sapiens FK506 binding protein 11, 19 kDa (FKBP11), mRNA.	-1.54794	0.00181737
C1ORF173	127254	C1orf173	1	-	Homo sapiens chromosome 1 open reading frame 173 (C1orf173), mRNA.	-1.55483	8.79404e-05
LRRC50	123872	LRRC50	16	+	Homo sapiens leucine rich repeat containing 50 (LRRC50), mRNA.	-1.55888	2.7376e-05
C1ORF158	93190	C1orf158	1	+	Homo sapiens chromosome 1 open reading frame 158 (C1orf158), mRNA.	-1.56074	0.000159608
C6ORF97	80129	C6orf97	6	+	Homo sapiens chromosome 6 open reading frame 97 (C6orf97), mRNA.	-1.57066	3.25079e-06
TMPRSS2	7113	TMPRSS2	21	-	Homo sapiens transmembrane protease, serine 2 (TMPRSS2), mRNA.	-1.57353	0.000322837
OVOL2	58495	OVOL2	20	-	Homo sapiens ovo-like 2 (Drosophila) (OVOL2), mRNA.	-1.57392	0.000225888
MPZL2	10205	MPZL2	11	-	Homo sapiens myelin protein zero-like 2 (MPZL2), transcript variant 2, mRNA.	-1.58555	6.4745e-06
ENTPD3	956	ENTPD3	3	+	Homo sapiens ectonucleoside triphosphate diphosphohydrolase 3 (ENTPD3), mRNA.	-1.59709	0.00010572
TUBA4	80086	TUBA4	2	+	Homo sapiens tubulin, alpha 4 (TUBA4), mRNA.	-1.59889	0.000224017
GLYATL2	219970	GLYATL2	11	-	Homo sapiens glycine-N-acyltransferase-like 2 (GLYATL2), mRNA.	-1.6056	0.00764577
SOX17	64321	SOX17	8	+	Homo sapiens SRY (sex determining region Y)-box 17 (SOX17), mRNA.	-1.60684	0.00469165
C4BPA	722	C4BPA	1	+	Homo sapiens complement component 4 binding protein, alpha (C4BPA), mRNA.	-1.60818	0.00886104
LDLRAD1	388633	LDLRAD1	1	-	Homo sapiens low density lipoprotein receptor class A domain containing 1 (LDLRAD1), mRNA.	-1.60821	0.000116427
DNAI1	27019	DNAI1	9	+	Homo sapiens dynein, axonemal, intermediate chain 1 (DNAI1), mRNA.	-1.60939	0.000169787
CAPSL	133690	CAPSL	5	-	Homo sapiens calcyphosine-like (CAPSL), transcript variant 1, mRNA.	-1.61025	0.000212894
TPPP3	51673	TPPP3	16	-	Homo sapiens tubulin polymerization-promoting protein family member 3 (TPPP3), mRNA.	-1.6169	0.000189613
FAM174B	400451	FAM174B	15	-	Homo sapiens family with sequence similarity 174, member B (FAM174B), mRNA.	-1.62994	5.1498e-05
SERINC2	347735	SERINC2	1	+	Homo sapiens serine incorporator 2 (SERINC2), mRNA.	-1.63267	0.00255416
STX18	53407	STX18	4	-	Homo sapiens syntaxin 18 (STX18), mRNA.	-1.63557	2.98587e-05
FLJ43692	445328	FLJ43692	7	-	Homo sapiens ARHGEF5-like (FLJ43692), mRNA.	-1.64352	0.000404028
ELP3	55140	ELP3	8	+	Homo sapiens elongation protein 3 homolog (S. cerevisiae) (ELP3), mRNA.	-1.65571	3.62275e-05
ST6GALNAC1	55808	ST6GALNAC1	17	-	Homo sapiens ST6 (alpha-N-acetyl-neuraminyl-2,3-beta-galactosyl-1, 3)-N-acetylgalactosaminide alpha-2,6-sialyltransferase 1 (ST6GALNAC1), mRNA.	-1.65731	0.000993669
C19ORF51	352909	C19orf51	19	-	Homo sapiens chromosome 19 open reading frame 51 (C19orf51), mRNA.	-1.66379	0.000487368
DACT2	168002	DACT2			Homo sapiens dapper, antagonist of beta-catenin, homolog 2 (Xenopus laevis) (DACT2), mRNA.	-1.68756	0.00110788
LAMC2	3918	LAMC2	1	+	Homo sapiens laminin, gamma 2 (LAMC2), transcript variant 2, mRNA.	-1.69116	2.46764e-05
HES6	55502	HES6	2	-	Homo sapiens hairy and enhancer of split 6 (Drosophila) (HES6), mRNA.	-1.69381	0.000170633
FOXJ1	2302	FOXJ1	17	-	Homo sapiens forkhead box J1 (FOXJ1), mRNA.	-1.69404	0.000284468
SLC25A35	399512	SLC25A35	17	-	Homo sapiens solute carrier family 25, member 35 (SLC25A35), mRNA.	-1.71827	0.000228859
TMED6	146456	TMED6	16	-	Homo sapiens transmembrane emp24 protein transport domain containing 6 (TMED6), mRNA.	-1.73761	4.53208e-05
GCNT3	9245	GCNT3	15	+	Homo sapiens glucosaminyl (N-acetyl) transferase 3, mucin type (GCNT3), mRNA.	-1.73928	0.00753435
C9ORF116	138162	C9orf116	9	-	Homo sapiens chromosome 9 open reading frame 116 (C9orf116), transcript variant 2, mRNA.	-1.74383	0.000452621
RAB25	57111	RAB25	1	+	Homo sapiens RAB25, member RAS oncogene family (RAB25), mRNA.	-1.76254	0.00287857
ILDR1	286676	ILDR1	3	-	Homo sapiens immunoglobulin-like domain containing receptor 1 (ILDR1), mRNA.	-1.76736	4.55714e-05
ANAPC4	29945	ANAPC4	4	+	Homo sapiens anaphase promoting complex subunit 4 (ANAPC4), mRNA.	-1.77166	4.7838e-06
KLK4	9622	KLK4	19	-	Homo sapiens kallikrein-related peptidase 4 (KLK4), mRNA.	-1.774	0.00420705
TSPAN8	7103	TSPAN8	12	-	Homo sapiens tetraspanin 8 (TSPAN8), mRNA.	-1.77754	0.00726049
MS4A8B	83661	MS4A8B	11	+	Homo sapiens membrane-spanning 4-domains, subfamily A, member 8B (MS4A8B), mRNA.	-1.78085	0.00320361
ZDHHC1	29800	ZDHHC1	16	-	Homo sapiens zinc finger, DHHC-type containing 1 (ZDHHC1), mRNA.	-1.78399	1.00327e-07
CCDC146	57639	CCDC146	7	+	Homo sapiens coiled-coil domain containing 146 (CCDC146), mRNA.	-1.78641	0.00187844
PKHD1L1	93035	PKHD1L1	8	+	Homo sapiens polycystic kidney and hepatic disease 1 (autosomal recessive)-like 1 (PKHD1L1), mRNA.	-1.79462	0.000858014
LEF1	51176	LEF1	4	-	Homo sapiens lymphoid enhancer-binding factor 1 (LEF1), mRNA.	-1.79696	0.000382457
ZMYND10	51364	ZMYND10	3	-	Homo sapiens zinc finger, MYND-type containing 10 (ZMYND10), mRNA.	-1.79848	0.000192223
CST1	1469	CST1	20	-	Homo sapiens cystatin SN (CST1), mRNA.	-1.80019	0.000338615
RAB17	64284	RAB17	2	-	Homo sapiens RAB17, member RAS oncogene family (RAB17), mRNA.	-1.81867	0.000145473
TTC25	83538	TTC25	17	+	Homo sapiens tetratricopeptide repeat domain 25 (TTC25), mRNA.	-1.82243	0.000382166
FBP1	2203	FBP1	9	-	Homo sapiens fructose-1,6-bisphosphatase 1 (FBP1), mRNA.	-1.82526	0.000114784
KLK11	11012	KLK11	19	-	Homo sapiens kallikrein-related peptidase 11 (KLK11), transcript variant 2, mRNA.	-1.82948	0.00911301
GALNT4	8693	GALNT4	12	-	Homo sapiens UDP-N-acetyl-alpha-D-galactosamine:polypeptide N-acetylgalactosaminyltransferase 4 (GalNAc-T4) (GALNT4), mRNA.	-1.84616	0.000957946
EFCAB1	79645	EFCAB1	8	-	Homo sapiens EF-hand calcium binding domain 1 (EFCAB1), mRNA.	-1.85134	0.000388194
C15ORF26	161502	C15orf26	15	+	Homo sapiens chromosome 15 open reading frame 26 (C15orf26), mRNA.	-1.8514	4.73869e-05
MGC13057	84281	MGC13057	2	+	Homo sapiens hypothetical protein MGC13057 (MGC13057), transcript variant 1, mRNA.	-1.8546	0.000304925
GFRA3	2676	GFRA3	5	-	Homo sapiens GDNF family receptor alpha 3 (GFRA3), mRNA.	-1.88343	0.00104413
DNAJC10	54431	DNAJC10	2	+	Homo sapiens DnaJ (Hsp40) homolog, subfamily C, member 10 (DNAJC10), mRNA.	-1.88586	1.65708e-06
SPA17	53340	SPA17	11	+	Homo sapiens sperm autoantigenic protein 17 (SPA17), mRNA.	-1.8996	1.33779e-05
HS.573062	NA		4	+	AGENCOURT_15463101 Human Anterior Horn Homo sapiens cDNA clone IMAGE:30516556 5, mRNA sequence	-1.91104	0.000107206
TMEM178	130733	TMEM178	2	+	Homo sapiens transmembrane protein 178 (TMEM178), mRNA.	-1.91195	0.00439447
RSHL3	345895	RSHL3	6	+	Homo sapiens radial spokehead-like 3 (RSHL3), mRNA.	-1.93126	9.42133e-05
FLJ23834	222256	FLJ23834	7	+	Homo sapiens hypothetical protein FLJ23834 (FLJ23834), mRNA.	-1.94925	0.000147614
CASC1	55259	CASC1	12	-	Homo sapiens cancer susceptibility candidate 1 (CASC1), transcript variant 3, mRNA.	-1.97452	3.00736e-06
AGR3	155465	AGR3	7	-	Homo sapiens anterior gradient homolog 3 (Xenopus laevis) (AGR3), mRNA.	-1.98137	4.2974e-05
NME5	8382	NME5	5	-	Homo sapiens non-metastatic cells 5, protein expressed in (nucleoside-diphosphate kinase) (NME5), mRNA.	-2.02211	5.36952e-08
C21ORF121	150142	C21orf121	21	+	Homo sapiens chromosome 21 open reading frame 121 (C21orf121), mRNA.	-2.0359	0.000478997
SERPINA1	5265	SERPINA1	14	-	Homo sapiens serpin peptidase inhibitor, clade A (alpha-1 antiproteinase, antitrypsin), member 1 (SERPINA1), transcript variant 3, mRNA.	-2.04008	0.00433586
FLJ23152	401236	FLJ23152			PREDICTED: Homo sapiens hypothetical gene supported by AK026805 (FLJ23152), mRNA.	-2.0445	0.000171881
LOC389816	389816	LOC389816			PREDICTED: Homo sapiens cytokeratin associated protein (LOC389816), mRNA.	-2.04581	0.00082227
FLJ46082	389799	FLJ46082	9	+	Homo sapiens FLJ46082 protein (FLJ46082), mRNA.	-2.06149	3.69179e-05
ACSL5	51703	ACSL5	10	+	Homo sapiens acyl-CoA synthetase long-chain family member 5 (ACSL5), transcript variant 1, mRNA.	-2.0838	0.000143911
SPATA18	132671	SPATA18	4	+	Homo sapiens spermatogenesis associated 18 homolog (rat) (SPATA18), mRNA.	-2.08888	1.26066e-05
HOMER2	9455	HOMER2	15	-	Homo sapiens homer homolog 2 (Drosophila) (HOMER2), transcript variant 3, mRNA.	-2.11105	0.000293702
TMEM16A	55107	TMEM16A	11	+	Homo sapiens transmembrane protein 16A (TMEM16A), mRNA.	-2.13201	2.41027e-06
TRPM4	54795	TRPM4	19	+	Homo sapiens transient receptor potential cation channel, subfamily M, member 4 (TRPM4), mRNA.	-2.13748	8.26289e-07
C9ORF61	9413	C9orf61	9	+	Homo sapiens chromosome 9 open reading frame 61 (C9orf61), mRNA.	-2.14434	6.16239e-07
DYNLRB2	83657	DYNLRB2	16	+	Homo sapiens dynein, light chain, roadblock-type 2 (DYNLRB2), mRNA.	-2.15137	3.753e-06
RSPH1	89765	RSPH1	21	-	Homo sapiens radial spoke head 1 homolog (Chlamydomonas) (RSPH1), mRNA.	-2.17094	8.18745e-05
TMEM101	84336	TMEM101	17	-	Homo sapiens transmembrane protein 101 (TMEM101), mRNA.	-2.27621	0.000211247
PGR	5241	PGR	11	-	Homo sapiens progesterone receptor (PGR), mRNA.	-2.35054	2.32455e-08
C11ORF88	399949	C11orf88	11	+	Homo sapiens chromosome 11 open reading frame 88 (C11orf88), transcript variant 2, mRNA.	-2.36203	0.000199225
NAPSB	256236	NAPSB	19	-	Homo sapiens napsin B aspartic peptidase pseudogene (NAPSB), non-coding RNA. XR_001413	-2.43498	0.000680927
MLPH	79083	MLPH	2	+	Homo sapiens melanophilin (MLPH), transcript variant 2, mRNA.	-2.50584	1.15809e-05
DKK4	27121	DKK4	8	-	Homo sapiens dickkopf homolog 4 (Xenopus laevis) (DKK4), mRNA.	-2.51562	0.0067196
SPDEF	25803	SPDEF	6	-	Homo sapiens SAM pointed domain containing ets transcription factor (SPDEF), mRNA.	-2.52015	0.000108236
C9ORF24	84688	C9orf24	9	-	Homo sapiens chromosome 9 open reading frame 24 (C9orf24), transcript variant 2, mRNA.	-2.52931	0.000293051
C20ORF103	24141	C20orf103	20	+	Homo sapiens chromosome 20 open reading frame 103 (C20orf103), mRNA.	-2.54153	0.00254754
C9ORF152	401546	C9orf152	9	-	Homo sapiens chromosome 9 open reading frame 152 (C9orf152), mRNA.	-2.54437	6.18776e-05
CAPS	828	CAPS	19	+	Homo sapiens calcyphosine (CAPS), transcript variant 2, mRNA.	-2.54852	0.000329589
TEKT1	83659	TEKT1	17	-	Homo sapiens tektin 1 (TEKT1), mRNA.	-2.55303	2.713e-05
ROPN1L	83853	ROPN1L	5	+	Homo sapiens ropporin 1-like (ROPN1L), mRNA.	-2.55856	0.000163657
ASRGL1	80150	ASRGL1	11	+	Homo sapiens asparaginase like 1 (ASRGL1), mRNA.	-2.61303	1.61908e-05
LRRC26	389816	LRRC26	9	-	Homo sapiens leucine rich repeat containing 26 (LRRC26), mRNA.	-2.66886	0.00029327
C20ORF85	128602	C20orf85	20	+	Homo sapiens chromosome 20 open reading frame 85 (C20orf85), mRNA.	-2.6847	5.99546e-05
C13ORF30	144809	C13orf30	13	+	Homo sapiens chromosome 13 open reading frame 30 (C13orf30), mRNA.	-2.71148	2.06647e-05
C1ORF64	149563	C1orf64	1	+	Homo sapiens chromosome 1 open reading frame 64 (C1orf64), mRNA.	-2.74792	0.000368921
OLFM4	10562	OLFM4	13	+	Homo sapiens olfactomedin 4 (OLFM4), mRNA.	-2.7589	0.00108641
ESR1	2099	ESR1	6	+	Homo sapiens estrogen receptor 1 (ESR1), mRNA.	-2.78687	0.000102707
HPGD	3248	HPGD	4	-	Homo sapiens hydroxyprostaglandin dehydrogenase 15-(NAD) (HPGD), mRNA.	-2.78943	0.000403495
LOC440585	440585	LOC440585			PREDICTED: Homo sapiens hypothetical LOC440585, transcript variant 3 (LOC440585), mRNA.	-2.9925	0.000135725
OVGP1	5016	OVGP1	1	-	Homo sapiens oviductal glycoprotein 1, 120kDa (OVGP1), mRNA.	-3.3707	4.85775e-05
SCGB1D2	10647	SCGB1D2	11	+	Homo sapiens secretoglobin, family 1D, member 2 (SCGB1D2), mRNA.	-3.4626	0.000387002
SLC47A1	55244	SLC47A1	17	+	Homo sapiens solute carrier family 47, member 1 (SLC47A1), mRNA.	-3.51153	4.57721e-07
SCGB2A1	4246	SCGB2A1	11	+	Homo sapiens secretoglobin, family 2A, member 1 (SCGB2A1), mRNA.	-3.89633	4.60116e-06
TFF3	7033	TFF3	21	-	Homo sapiens trefoil factor 3 (intestinal) (TFF3), mRNA.	-4.10369	4.06413e-05
KIAA1324	57535	KIAA1324	1	+	Homo sapiens KIAA1324 (KIAA1324), mRNA.	-4.3878	1.25791e-06
