# Supplementary material for: Gene Expression Profiles in Stage I Uterine Serous Carcinoma in Comparison to Grade 3 and Grade 1 Stage I Endometrioid Adenocarcinoma
Source: PLoS One. 2011 Mar 23;6(3):e18066. doi: 10.1371/journal.pone.0018066 (PMC3063241; doi:10.1371/journal.pone.0018066)
Supplement: Table S3 — The list of differentially expressed genes obtained from comparison of USC vs. EAC-G3. (XLS) [file pone.0018066.s003.xls]

## Sheet: USC vs EAC-G3
TargetID	ENTREZ_GENE_ID	SYMBOL	CHROMOSOME	PROBE_CHR_ORIENTATION	DEFINITION	FoldChange (log2)	P.Value
PRPH	5630	PRPH	12	+	Homo sapiens peripherin (PRPH), mRNA.	2.3341	0.000585009
BCYRN1	618	BCYRN1	2	+	Homo sapiens brain cytoplasmic RNA 1 (non-protein coding) (BCYRN1), non-coding RNA.	2.32424	4.34581e-05
FHL1	2273	FHL1	X	+	Homo sapiens four and a half LIM domains 1 (FHL1), mRNA.	2.23575	0.000888383
CRYAB	1410	CRYAB	11	-	Homo sapiens crystallin, alpha B (CRYAB), mRNA.	2.22628	0.00114245
TCEAL2	140597	TCEAL2	X	+	Homo sapiens transcription elongation factor A (SII)-like 2 (TCEAL2), mRNA.	2.07323	0.00797052
C10ORF116	10974	C10orf116	10	+	Homo sapiens chromosome 10 open reading frame 116 (C10orf116), mRNA.	2.03892	0.00581268
CLIP3	25999	CLIP3	19	-	Homo sapiens CAP-GLY domain containing linker protein 3 (CLIP3), mRNA.	2.01748	0.00251997
PCOLCE2	26577	PCOLCE2	3	-	Homo sapiens procollagen C-endopeptidase enhancer 2 (PCOLCE2), mRNA.	1.91007	2.40909e-05
PTGIS	5740	PTGIS	20	-	Homo sapiens prostaglandin I2 (prostacyclin) synthase (PTGIS), mRNA.	1.89943	0.00288285
HSPB6	126393	HSPB6	19	-	Homo sapiens heat shock protein, alpha-crystallin-related, B6 (HSPB6), mRNA.	1.8816	0.00150827
GAS1	2619	GAS1	9	-	Homo sapiens growth arrest-specific 1 (GAS1), mRNA.	1.8021	0.00795465
TSPAN7	7102	TSPAN7	X	+	Homo sapiens tetraspanin 7 (TSPAN7), mRNA.	1.79174	0.00278201
ZCCHC24	219654	ZCCHC24	10	-	Homo sapiens zinc finger, CCHC domain containing 24 (ZCCHC24), mRNA.	1.77616	0.000683357
FAM107A	11170	FAM107A	3	-	Homo sapiens family with sequence similarity 107, member A (FAM107A), transcript variant 2, mRNA.	1.7262	0.0041816
HERC5	51191	HERC5	4	+	Homo sapiens hect domain and RLD 5 (HERC5), mRNA.	1.67678	0.000571921
SLIT3	6586	SLIT3	5	-	Homo sapiens slit homolog 3 (Drosophila) (SLIT3), mRNA.	1.66716	7.06455e-05
AEBP1	165	AEBP1	7	+	Homo sapiens AE binding protein 1 (AEBP1), mRNA.	1.65527	0.00623392
RASIP1	54922	RASIP1	19	-	Homo sapiens Ras interacting protein 1 (RASIP1), mRNA.	1.64562	0.000146723
CCDC3	83643	CCDC3	10	-	Homo sapiens coiled-coil domain containing 3 (CCDC3), mRNA.	1.63913	0.000248166
CALCB	797	CALCB	11	+	Homo sapiens calcitonin-related polypeptide beta (CALCB), mRNA.	1.59135	0.00918342
OLFML1	283298	OLFML1	11	+	Homo sapiens olfactomedin-like 1 (OLFML1), mRNA.	1.58953	0.000564053
FXYD6	53826	FXYD6	11	-	Homo sapiens FXYD domain containing ion transport regulator 6 (FXYD6), mRNA.	1.56885	0.0052603
NES	10763	NES	1	-	Homo sapiens nestin (NES), mRNA.	1.54919	0.00163632
HSPB7	27129	HSPB7	1	-	Homo sapiens heat shock 27kDa protein family, member 7 (cardiovascular) (HSPB7), mRNA.	1.54156	0.00528778
IL13RA2	3598	IL13RA2	X	-	Homo sapiens interleukin 13 receptor, alpha 2 (IL13RA2), mRNA.	1.53621	0.00394441
PLAC9	219348	PLAC9	10	+	Homo sapiens placenta-specific 9 (PLAC9), mRNA.	1.52881	0.00241236
PRKCDBP	112464	PRKCDBP	11	-	Homo sapiens protein kinase C, delta binding protein (PRKCDBP), mRNA.	1.49504	0.00356854
LTBP4	8425	LTBP4	19	+	Homo sapiens latent transforming growth factor beta binding protein 4 (LTBP4), transcript variant 2, mRNA.	1.48478	0.00407437
EMILIN1	11117	EMILIN1	2	+	Homo sapiens elastin microfibril interfacer 1 (EMILIN1), mRNA.	1.47093	0.00764725
CYP1B1	1545	CYP1B1	2	-	Homo sapiens cytochrome P450, family 1, subfamily B, polypeptide 1 (CYP1B1), mRNA.	1.46826	0.00316499
GAGE12G	645073	GAGE12G	X	+	Homo sapiens G antigen 12G (GAGE12G), mRNA.	1.46258	0.00917773
SELM	140606	SELM	22	-	Homo sapiens selenoprotein M (SELM), mRNA.	1.45974	0.000384406
COL6A2	1292	COL6A2	21	+	Homo sapiens collagen, type VI, alpha 2 (COL6A2), transcript variant 2C2, mRNA.	1.45328	0.0048444
FBLN2	2199	FBLN2	3	+	Homo sapiens fibulin 2 (FBLN2), transcript variant 1, mRNA.	1.4518	0.000330698
IL11RA	3590	IL11RA	9	+	Homo sapiens interleukin 11 receptor, alpha (IL11RA), transcript variant 1, mRNA.	1.4363	0.00100545
GPX3	2878	GPX3	5	+	Homo sapiens glutathione peroxidase 3 (plasma) (GPX3), mRNA.	1.41708	0.00256182
ACACB	32	ACACB	12	+	Homo sapiens acetyl-Coenzyme A carboxylase beta (ACACB), mRNA.	1.41168	0.00577376
FBLN5	10516	FBLN5	14	-	Homo sapiens fibulin 5 (FBLN5), mRNA.	1.41156	0.00201996
LRCH2	57631	LRCH2	X	-	Homo sapiens leucine-rich repeats and calponin homology (CH) domain containing 2 (LRCH2), mRNA.	1.40613	0.000186671
BNC2	54796	BNC2	9	-	Homo sapiens basonuclin 2 (BNC2), mRNA.	1.40466	0.0060192
CPXM2	119587	CPXM2	10	-	Homo sapiens carboxypeptidase X (M14 family), member 2 (CPXM2), mRNA.	1.40225	0.00516652
EBF1	1879	EBF1	5	-	Homo sapiens early B-cell factor 1 (EBF1), mRNA.	1.39868	0.00075761
HSPA12B	116835	HSPA12B	20	+	Homo sapiens heat shock 70kD protein 12B (HSPA12B), mRNA.	1.38168	0.00212644
LHFP	10186	LHFP	13	-	Homo sapiens lipoma HMGIC fusion partner (LHFP), mRNA.	1.37947	0.00210621
FZD4	8322	FZD4	11	-	Homo sapiens frizzled homolog 4 (Drosophila) (FZD4), mRNA.	1.37483	0.00202491
PROS1	5627	PROS1	3	-	Homo sapiens protein S (alpha) (PROS1), mRNA.	1.36959	0.00254483
RPRM	56475	RPRM	2	-	Homo sapiens reprimo, TP53 dependent G2 arrest mediator candidate (RPRM), mRNA.	1.36842	0.00803442
TRO	7216	TRO	X	+	Homo sapiens trophinin (TRO), transcript variant 6, mRNA.	1.35859	0.000522235
TGFBR3	7049	TGFBR3	1	-	Homo sapiens transforming growth factor, beta receptor III (TGFBR3), mRNA.	1.35452	0.00764314
CYP26B1	56603	CYP26B1	2	-	Homo sapiens cytochrome P450, family 26, subfamily B, polypeptide 1 (CYP26B1), mRNA.	1.33619	0.00138028
C20ORF100	84969	C20orf100	20	+	Homo sapiens chromosome 20 open reading frame 100 (C20orf100), mRNA.	1.32491	0.00106033
C5ORF39	389289	C5orf39	5	-	Homo sapiens chromosome 5 open reading frame 39 (C5orf39), mRNA.	1.32397	0.00302588
VWF	7450	VWF	12	-	Homo sapiens von Willebrand factor (VWF), mRNA.	1.31272	0.0077981
MX2	4600	MX2	21	+	Homo sapiens myxovirus (influenza virus) resistance 2 (mouse) (MX2), mRNA.	1.30912	0.000424852
SERPING1	710	SERPING1	11	+	Homo sapiens serpin peptidase inhibitor, clade G (C1 inhibitor), member 1 (SERPING1), transcript variant 2, mRNA.	1.28761	8.81652e-05
AKR1D1	6718	AKR1D1	7	+	Homo sapiens aldo-keto reductase family 1, member D1 (delta 4-3-ketosteroid-5-beta-reductase) (AKR1D1), mRNA.	1.2804	0.00152078
LEPREL2	10536	LEPREL2	12	+	Homo sapiens leprecan-like 2 (LEPREL2), mRNA.	1.2773	0.00166233
SNCG	6623	SNCG	10	+	Homo sapiens synuclein, gamma (breast cancer-specific protein 1) (SNCG), mRNA.	1.27608	0.00103903
HS.66187	NA		2	-	Homo sapiens clone 23700 mRNA sequence	1.26231	0.000446115
SCRG1	11341	SCRG1	4	-	Homo sapiens scrapie responsive protein 1 (SCRG1), mRNA.	1.24691	0.0062531
TIMP2	7077	TIMP2			PREDICTED: Homo sapiens TIMP metallopeptidase inhibitor 2 (TIMP2), mRNA.	1.24274	0.00602158
RAB3IL1	5866	RAB3IL1	11	-	Homo sapiens RAB3A interacting protein (rabin3)-like 1 (RAB3IL1), mRNA.	1.23553	0.000382068
GFOD1	54438	GFOD1	6	-	Homo sapiens glucose-fructose oxidoreductase domain containing 1 (GFOD1), mRNA.	1.23409	0.000248821
GLI3	2737	GLI3	7	-	Homo sapiens GLI-Kruppel family member GLI3 (Greig cephalopolysyndactyly syndrome) (GLI3), mRNA.	1.23232	0.000388285
SLC22A17	51310	SLC22A17	14	-	Homo sapiens solute carrier family 22, member 17 (SLC22A17), transcript variant 2, mRNA.	1.22756	0.00118336
GPR116	221395	GPR116	6	-	Homo sapiens G protein-coupled receptor 116 (GPR116), transcript variant 1, mRNA.	1.22609	0.00552911
LOC729603	729603	LOC729603	6	+	Homo sapiens calcium binding protein P22 pseudogene (LOC729603), non-coding RNA.	1.2203	0.00388381
GIMAP5	55340	GIMAP5	7	+	Homo sapiens GTPase, IMAP family member 5 (GIMAP5), mRNA.	1.21065	0.00899634
PLSCR4	57088	PLSCR4	3	-	Homo sapiens phospholipid scramblase 4 (PLSCR4), mRNA.	1.20589	0.00151861
PALM	5064	PALM	19	+	Homo sapiens paralemmin (PALM), transcript variant 1, mRNA.	1.20434	0.001044
CPS1	1373	CPS1	2	+	Homo sapiens carbamoyl-phosphate synthetase 1, mitochondrial (CPS1), mRNA.	1.20424	9.45709e-06
LAMA4	3910	LAMA4	6	-	Homo sapiens laminin, alpha 4 (LAMA4), mRNA.	1.19931	0.00133897
CATSPER2	117155	CATSPER2	15	-	Homo sapiens cation channel, sperm associated 2 (CATSPER2), transcript variant 4, mRNA.	1.19909	0.00253336
ARMCX1	51309	ARMCX1	X	+	Homo sapiens armadillo repeat containing, X-linked 1 (ARMCX1), mRNA.	1.19675	0.00106096
DCHS1	8642	DCHS1	11	-	Homo sapiens dachsous 1 (Drosophila) (DCHS1), mRNA.	1.19564	0.000134686
RBP7	116362	RBP7	1	+	Homo sapiens retinol binding protein 7, cellular (RBP7), mRNA.	1.19528	0.00524891
ICAM2	3384	ICAM2	17	-	Homo sapiens intercellular adhesion molecule 2 (ICAM2), transcript variant 1, mRNA.	1.19515	0.00178859
TBX2	6909	TBX2	17	+	Homo sapiens T-box 2 (TBX2), mRNA.	1.19368	0.00210429
BOC	91653	BOC	3	+	Homo sapiens Boc homolog (mouse) (BOC), mRNA.	1.1922	0.000348717
LOC645895	645895	LOC645895	8	-	PREDICTED: Homo sapiens hypothetical protein LOC645895 (LOC645895), mRNA.	1.18705	0.0017229
FERMT2	10979	FERMT2	14	-	Homo sapiens fermitin family homolog 2 (Drosophila) (FERMT2), mRNA.	1.1817	0.00388957
TMEM88	92162	TMEM88	17	+	Homo sapiens transmembrane protein 88 (TMEM88), mRNA.	1.18147	0.00148772
PDE7B	27115	PDE7B	6	+	Homo sapiens phosphodiesterase 7B (PDE7B), mRNA.	1.17945	0.00127687
LRAP	64167	LRAP	5	+	Homo sapiens leukocyte-derived arginine aminopeptidase (LRAP), mRNA.	1.17746	0.00196539
CDKN2AIPNL	91368	CDKN2AIPNL	5	-	Homo sapiens CDKN2A interacting protein N-terminal like (CDKN2AIPNL), mRNA.	1.17091	0.00326953
SYDE1	85360	SYDE1	19	+	Homo sapiens synapse defective 1, Rho GTPase, homolog 1 (C. elegans) (SYDE1), mRNA.	1.17091	0.00132346
GSPT2	23708	GSPT2	X	+	Homo sapiens G1 to S phase transition 2 (GSPT2), mRNA.	1.16536	0.00919787
ZNF652	22834	ZNF652	17	-	Homo sapiens zinc finger protein 652 (ZNF652), mRNA.	1.16358	0.00173215
LMNA	4000	LMNA	1	+	Homo sapiens lamin A/C (LMNA), transcript variant 2, mRNA.	1.15331	0.000529956
ALPP	250	ALPP	2	+	Homo sapiens alkaline phosphatase, placental (Regan isozyme) (ALPP), mRNA.	1.148	0.00958949
DDX51	317781	DDX51	12	-	Homo sapiens DEAD (Asp-Glu-Ala-Asp) box polypeptide 51 (DDX51), mRNA.	1.1448	0.00549514
GJC1	10052	GJC1	17	-	Homo sapiens gap junction protein, gamma 1, 45kDa (GJC1), transcript variant 2, mRNA.	1.14426	0.00530181
STAB1	23166	STAB1	3	+	Homo sapiens stabilin 1 (STAB1), mRNA.	1.14064	0.00479074
SHCBP1	79801	SHCBP1	16	-	Homo sapiens SHC SH2-domain binding protein 1 (SHCBP1), mRNA.	1.13532	0.00589953
ELN	2006	ELN	7	+	Homo sapiens elastin (ELN), transcript variant 4, mRNA.	1.1325	0.000869278
ADCY3	109	ADCY3	2	-	Homo sapiens adenylate cyclase 3 (ADCY3), mRNA.	1.13181	0.0051767
C21ORF55	54943	C21orf55	21	-	Homo sapiens chromosome 21 open reading frame 55 (C21orf55), mRNA.	1.13014	0.0089533
LOC643509	643509	LOC643509	18	-	PREDICTED: Homo sapiens similar to Dihydrofolate reductase, transcript variant 1 (LOC643509), mRNA.	1.12423	0.00291744
C1QTNF5	114902	C1QTNF5	11	-	Homo sapiens C1q and tumor necrosis factor related protein 5 (C1QTNF5), mRNA.	1.1074	0.00591857
HSPB2	3316	HSPB2	11	+	Homo sapiens heat shock 27kDa protein 2 (HSPB2), mRNA.	1.10456	0.0059066
PKD1	5310	PKD1	16	-	Homo sapiens polycystic kidney disease 1 (autosomal dominant) (PKD1), transcript variant 1, mRNA.	1.10156	0.00333423
NR2F1	7025	NR2F1	5	+	Homo sapiens nuclear receptor subfamily 2, group F, member 1 (NR2F1), mRNA.	1.0933	0.00869192
SHANK3	85358	SHANK3	22	+	Homo sapiens SH3 and multiple ankyrin repeat domains 3 (SHANK3), mRNA.	1.09052	0.00854338
CREB1	1385	CREB1	2	+	Homo sapiens cAMP responsive element binding protein 1 (CREB1), transcript variant B, mRNA.	1.08902	0.00899892
C3ORF34	84984	C3orf34	3	-	Homo sapiens chromosome 3 open reading frame 34 (C3orf34), mRNA.	1.08667	0.00419517
GFPT2	9945	GFPT2	5	-	Homo sapiens glutamine-fructose-6-phosphate transaminase 2 (GFPT2), mRNA.	1.08638	0.000117347
HS.197143	NA		12	-	Homo sapiens cDNA FLJ44441 fis, clone UTERU2020242	1.07812	0.000841001
EPHB6	2051	EPHB6	7	+	Homo sapiens EPH receptor B6 (EPHB6), mRNA.	1.07792	0.00307334
CPNE8	144402	CPNE8	12	-	Homo sapiens copine VIII (CPNE8), mRNA.	1.07558	0.00115031
EPB41L5	57669	EPB41L5	2	+	Homo sapiens erythrocyte membrane protein band 4.1 like 5 (EPB41L5), mRNA.	1.07136	2.03754e-05
FAM46A	55603	FAM46A	6	-	Homo sapiens family with sequence similarity 46, member A (FAM46A), mRNA.	1.07061	0.000838425
CRTAC1	55118	CRTAC1	10	-	Homo sapiens cartilage acidic protein 1 (CRTAC1), mRNA.	1.06758	0.00535095
EMP3	2014	EMP3	19	+	Homo sapiens epithelial membrane protein 3 (EMP3), mRNA.	1.06618	0.00568175
C1QL1	10882	C1QL1	17	-	Homo sapiens complement component 1, q subcomponent-like 1 (C1QL1), mRNA.	1.06521	3.69092e-05
DDR2	4921	DDR2	1	+	Homo sapiens discoidin domain receptor tyrosine kinase 2 (DDR2), transcript variant 1, mRNA.	1.06318	0.00819252
ATOH8	84913	ATOH8	2	+	Homo sapiens atonal homolog 8 (Drosophila) (ATOH8), mRNA.	1.06181	0.00930275
IRS2	8660	IRS2	13	-	Homo sapiens insulin receptor substrate 2 (IRS2), mRNA.	1.06055	0.00776643
PPP1R1A	5502	PPP1R1A	12	-	Homo sapiens protein phosphatase 1, regulatory (inhibitor) subunit 1A (PPP1R1A), mRNA.	1.06051	0.00921762
ACTN4	81	ACTN4	19	+	Homo sapiens actinin, alpha 4 (ACTN4), mRNA.	1.05731	0.00521791
VCX-C	425054	VCX-C	X	+	Homo sapiens variably charged X-C (VCX-C), mRNA.	1.05575	0.00353598
LAMB2	3913	LAMB2	3	-	Homo sapiens laminin, beta 2 (laminin S) (LAMB2), mRNA.	1.0517	0.00769352
COL8A2	1296	COL8A2	1	-	Homo sapiens collagen, type VIII, alpha 2 (COL8A2), mRNA.	1.05036	0.000585115
ADFP	123	ADFP	9	-	Homo sapiens adipose differentiation-related protein (ADFP), mRNA.	1.04602	0.00405059
DUSP19	142679	DUSP19	2	+	Homo sapiens dual specificity phosphatase 19 (DUSP19), mRNA.	1.04502	0.00950191
CD99L2	83692	CD99L2	X	-	Homo sapiens CD99 molecule-like 2 (CD99L2), transcript variant 3, mRNA.	1.04313	0.000235312
HRASLS3	11145	HRASLS3	11	-	Homo sapiens HRAS-like suppressor 3 (HRASLS3), mRNA.	1.04219	0.00360246
ELOVL4	6785	ELOVL4	6	-	Homo sapiens elongation of very long chain fatty acids (FEN1/Elo2, SUR4/Elo3, yeast)-like 4 (ELOVL4), mRNA.	1.04044	4.79744e-05
LOC399900	399900	LOC399900	11	+	Homo sapiens hypothetical gene supported by AK093779 (LOC399900), mRNA.	1.04022	0.0070547
TUBB6	84617	TUBB6			PREDICTED: Homo sapiens tubulin, beta 6 (TUBB6), mRNA.	1.03855	0.00440377
MSN	4478	MSN	X	+	Homo sapiens moesin (MSN), mRNA.	1.02932	0.000910933
LOC642947	642947	LOC642947	9	+	Homo sapiens hypothetical protein LOC642947 (LOC642947), mRNA.	1.02912	0.00944764
MST4	51765	MST4	X	+	Homo sapiens serine/threonine protein kinase MST4 (MST4), transcript variant 2, mRNA.	1.02568	0.00784988
CTSF	8722	CTSF	11	-	Homo sapiens cathepsin F (CTSF), mRNA.	1.02532	0.00557196
LILRB3	11025	LILRB3	19	-	Homo sapiens leukocyte immunoglobulin-like receptor, subfamily B (with TM and ITIM domains), member 3 (LILRB3), transcript variant 2, mRNA.	1.02195	0.00858177
P8	26471	P8	16	-	Homo sapiens p8 protein (candidate of metastasis 1) (P8), mRNA.	1.02171	0.00822302
C14ORF85	319085	C14orf85	14	+	Homo sapiens chromosome 14 open reading frame 85 (C14orf85), non-coding RNA.	1.01569	0.00644231
LRRN2	10446	LRRN2	1	-	Homo sapiens leucine rich repeat neuronal 2 (LRRN2), transcript variant 2, mRNA.	1.01481	0.00979401
SLC19A3	80704	SLC19A3	2	-	Homo sapiens solute carrier family 19, member 3 (SLC19A3), mRNA.	1.01478	0.0013735
LAYN	143903	LAYN	11	+	Homo sapiens layilin (LAYN), mRNA.	1.01215	0.00971946
SHROOM4	57477	SHROOM4	X	-	Homo sapiens shroom family member 4 (SHROOM4), mRNA.	1.01209	0.00557713
RENBP	5973	RENBP	X	-	Homo sapiens renin binding protein (RENBP), mRNA.	1.01035	0.00381932
SETBP1	26040	SETBP1	18	+	Homo sapiens SET binding protein 1 (SETBP1), mRNA.	1.00813	0.00366434
AXL	558	AXL	19	+	Homo sapiens AXL receptor tyrosine kinase (AXL), transcript variant 1, mRNA.	0.999768	0.00651055
HS.508682	NA				AV762101 MDS Homo sapiens cDNA clone MDSEOA03 5, mRNA sequence	0.997332	0.00316012
LMO3	55885	LMO3	12	-	Homo sapiens LIM domain only 3 (rhombotin-like 2) (LMO3), transcript variant 2, mRNA.	0.995475	0.00690168
RAMP2	10266	RAMP2	17	+	Homo sapiens receptor (calcitonin) activity modifying protein 2 (RAMP2), mRNA.	0.995142	0.00674667
MPRIP	23164	MPRIP	17	+	Homo sapiens myosin phosphatase Rho interacting protein (MPRIP), transcript variant 1, mRNA.	0.99427	0.00133144
PSD	5662	PSD	10	-	Homo sapiens pleckstrin and Sec7 domain containing (PSD), mRNA.	0.99141	0.00173973
CASQ2	845	CASQ2	1	-	Homo sapiens calsequestrin 2 (cardiac muscle) (CASQ2), mRNA.	0.982439	0.00740238
LOC441087	441087	LOC441087	5	+	Homo sapiens hypothetical gene supported by AK125735 (LOC441087), mRNA.	0.981291	0.00838222
IFI35	3430	IFI35	17	+	Homo sapiens interferon-induced protein 35 (IFI35), mRNA.	0.981267	0.00193158
ZBTB46	140685	ZBTB46	20	-	Homo sapiens zinc finger and BTB domain containing 46 (ZBTB46), mRNA.	0.981071	0.00250549
HYPK	25764	HYPK	15	+	Homo sapiens Huntingtin interacting protein K (HYPK), mRNA.	0.979793	0.00711047
APOLD1	81575	APOLD1	12	+	Homo sapiens apolipoprotein L domain containing 1 (APOLD1), mRNA.	0.977346	0.007903
RNF144	9781	RNF144	2	+	Homo sapiens ring finger protein 144 (RNF144), mRNA.	0.977132	0.000674611
CTSG	1511	CTSG	14	-	Homo sapiens cathepsin G (CTSG), mRNA.	0.975293	0.00562446
XPNPEP3	63929	XPNPEP3	22	+	Homo sapiens X-prolyl aminopeptidase (aminopeptidase P) 3, putative (XPNPEP3), mRNA.	0.974448	0.00443676
C14ORF153	84334	C14orf153	14	+	Homo sapiens chromosome 14 open reading frame 153 (C14orf153), mRNA.	0.973018	0.00702574
NGF	4803	NGF	1	-	Homo sapiens nerve growth factor (beta polypeptide) (NGF), mRNA.	0.971771	0.000498297
ACVRL1	94	ACVRL1	12	+	Homo sapiens activin A receptor type II-like 1 (ACVRL1), mRNA.	0.970399	0.00158582
RHOQ	23433	RHOQ	2	+	Homo sapiens ras homolog gene family, member Q (RHOQ), mRNA.	0.969646	0.00108168
MGC16703	113691	MGC16703	22	-	Homo sapiens tubulin, alpha pseudogene (MGC16703), non-coding RNA.	0.969043	0.00743291
FAM176B	55194	FAM176B	1	-	Homo sapiens family with sequence similarity 176, member B (FAM176B), mRNA.	0.968446	0.00409832
EFNB1	1947	EFNB1	X	+	Homo sapiens ephrin-B1 (EFNB1), mRNA.	0.965592	0.000649733
RIMS3	9783	RIMS3	1	-	Homo sapiens regulating synaptic membrane exocytosis 3 (RIMS3), mRNA.	0.961638	0.000406083
MSH3	4437	MSH3	5	+	Homo sapiens mutS homolog 3 (E. coli) (MSH3), mRNA.	0.96152	0.0039749
DYSF	8291	DYSF	2	+	Homo sapiens dysferlin, limb girdle muscular dystrophy 2B (autosomal recessive) (DYSF), mRNA.	0.960454	0.000418859
ROCK2	9475	ROCK2	2	-	Homo sapiens Rho-associated, coiled-coil containing protein kinase 2 (ROCK2), mRNA.	0.956664	0.00622392
LOC402560	402560	LOC402560			PREDICTED: Homo sapiens hypothetical LOC402560 (LOC402560), mRNA.	0.953634	0.00066543
NUDT11	55190	NUDT11	X	-	Homo sapiens nudix (nucleoside diphosphate linked moiety X)-type motif 11 (NUDT11), mRNA.	0.952184	0.00324804
CPT1C	126129	CPT1C	19	+	Homo sapiens carnitine palmitoyltransferase 1C (CPT1C), mRNA.	0.952115	0.00792607
RN7SL1	6029	RN7SL1	14	+	Homo sapiens RNA, 7SL, cytoplasmic 1 (RN7SL1), non-coding RNA.	0.950304	0.00151934
STARD8	9754	STARD8	X	+	Homo sapiens StAR-related lipid transfer (START) domain containing 8 (STARD8), mRNA.	0.950021	0.00347762
ORC6L	23594	ORC6L	16	+	Homo sapiens origin recognition complex, subunit 6 like (yeast) (ORC6L), mRNA.	0.94837	0.00436903
PLVAP	83483	PLVAP	19	-	Homo sapiens plasmalemma vesicle associated protein (PLVAP), mRNA.	0.94216	0.00973309
SLC9A9	285195	SLC9A9	3	-	Homo sapiens solute carrier family 9 (sodium/hydrogen exchanger), member 9 (SLC9A9), mRNA.	0.939181	0.000433581
TLN1	7094	TLN1	9	-	Homo sapiens talin 1 (TLN1), mRNA.	0.937036	0.00207793
CDC25B	994	CDC25B	20	+	Homo sapiens cell division cycle 25B (CDC25B), transcript variant 4, mRNA.	0.936716	0.00438958
SRL	6345	SRL	16	-	Homo sapiens sarcalumenin (SRL), mRNA.	0.927205	0.0011347
CYLN2	7461	CYLN2	7	+	Homo sapiens cytoplasmic linker 2 (CYLN2), transcript variant 2, mRNA.	0.924658	0.000475635
MED12	9968	MED12	X	+	Homo sapiens mediator of RNA polymerase II transcription, subunit 12 homolog (yeast) (MED12), mRNA.	0.920516	0.0011776
VCX	26609	VCX	X	+	Homo sapiens variable charge, X-linked (VCX), mRNA.	0.917667	0.00941366
HSPC268	154791	HSPC268	7	+	Homo sapiens hypothetical protein HSPC268 (HSPC268), mRNA.	0.9164	0.00610806
LOC400721	400721	LOC400721			PREDICTED: Homo sapiens similar to Zinc finger protein 418 (LOC400721), mRNA.	0.914991	0.005979
FARSLB	10056	FARSLB	2	-	Homo sapiens phenylalanine-tRNA synthetase-like, beta subunit (FARSLB), mRNA.	0.91335	0.00552121
SLC16A12	387700	SLC16A12	10	-	Homo sapiens solute carrier family 16, member 12 (monocarboxylic acid transporter 12) (SLC16A12), mRNA.	0.912907	0.00885051
OGFR	11054	OGFR	20	+	Homo sapiens opioid growth factor receptor (OGFR), mRNA.	0.911674	6.26381e-05
SH3GL2	6456	SH3GL2	9	+	Homo sapiens SH3-domain GRB2-like 2 (SH3GL2), mRNA.	0.909748	0.0033342
LRRC33	375387	LRRC33	3	+	Homo sapiens leucine rich repeat containing 33 (LRRC33), mRNA.	0.902909	0.00129732
HTRA1	5654	HTRA1	10	+	Homo sapiens HtrA serine peptidase 1 (HTRA1), mRNA.	0.901851	0.00748711
MPP1	4354	MPP1	X	-	Homo sapiens membrane protein, palmitoylated 1, 55kDa (MPP1), mRNA.	0.898425	1.47657e-05
C16ORF45	89927	C16orf45	16	+	Homo sapiens chromosome 16 open reading frame 45 (C16orf45), mRNA.	0.896202	0.00211157
PRIC285	85441	PRIC285	20	-	Homo sapiens peroxisomal proliferator-activated receptor A interacting complex 285 (PRIC285), transcript variant 2, mRNA.	0.895039	0.00396321
FAM89A	375061	FAM89A	1	-	Homo sapiens family with sequence similarity 89, member A (FAM89A), mRNA.	0.893474	0.000212191
GALNTL4	374378	GALNTL4	11	-	Homo sapiens UDP-N-acetyl-alpha-D-galactosamine:polypeptide N-acetylgalactosaminyltransferase-like 4 (GALNTL4), mRNA.	0.893284	0.00477485
FXYD1	5348	FXYD1	19	+	Homo sapiens FXYD domain containing ion transport regulator 1 (FXYD1), transcript variant a, mRNA.	0.890578	0.00566784
CHRD	8646	CHRD	3	+	Homo sapiens chordin (CHRD), mRNA.	0.884828	0.00763576
KCNS1	3787	KCNS1	20	-	Homo sapiens potassium voltage-gated channel, delayed-rectifier, subfamily S, member 1 (KCNS1), mRNA.	0.882465	0.00418724
ADARB1	104	ADARB1	21	+	Homo sapiens adenosine deaminase, RNA-specific, B1 (RED1 homolog rat) (ADARB1), transcript variant 1, mRNA.	0.881255	0.00573098
TIMP4	7079	TIMP4	3	-	Homo sapiens TIMP metallopeptidase inhibitor 4 (TIMP4), mRNA.	0.879874	0.00777967
TMEM140	55281	TMEM140	7	+	Homo sapiens transmembrane protein 140 (TMEM140), mRNA.	0.87844	0.00480394
TNS1	7145	TNS1	2	-	Homo sapiens tensin 1 (TNS1), mRNA.	0.877717	0.000617936
FYN	2534	FYN	6	-	Homo sapiens FYN oncogene related to SRC, FGR, YES (FYN), transcript variant 2, mRNA.	0.875729	0.000574503
MGC72104	284802	MGC72104	20	+	Homo sapiens similar to FRG1 protein (FSHD region gene 1 protein) (MGC72104), mRNA.	0.868712	0.00381311
LILRB1	10859	LILRB1	19	+	Homo sapiens leukocyte immunoglobulin-like receptor, subfamily B (with TM and ITIM domains), member 1 (LILRB1), mRNA.	0.867858	0.00954769
SSTR2	6752	SSTR2	17	+	Homo sapiens somatostatin receptor 2 (SSTR2), mRNA.	0.864749	0.000834413
NLGN2	57555	NLGN2	17	+	Homo sapiens neuroligin 2 (NLGN2), mRNA.	0.863945	0.00262188
CDKN1B	1027	CDKN1B	12	+	Homo sapiens cyclin-dependent kinase inhibitor 1B (p27, Kip1) (CDKN1B), mRNA.	0.859256	0.00433713
HS.163752	NA		19	-	zr87e09.r1 NCI_CGAP_GCB1 Homo sapiens cDNA clone IMAGE:682696 5, mRNA sequence	0.857016	0.00203515
PHLDB1	23187	PHLDB1	11	+	Homo sapiens pleckstrin homology-like domain, family B, member 1 (PHLDB1), mRNA.	0.85549	0.00115866
DOCK6	57572	DOCK6	19	-	Homo sapiens dedicator of cytokinesis 6 (DOCK6), mRNA.	0.854942	0.00503309
FAM119A	151194	FAM119A	2	-	Homo sapiens family with sequence similarity 119, member A (FAM119A), mRNA.	0.85469	0.00779449
GRASP	160622	GRASP	12	+	Homo sapiens GRP1 (general receptor for phosphoinositides 1)-associated scaffold protein (GRASP), mRNA.	0.850915	0.000357383
UST	10090	UST	6	+	Homo sapiens uronyl-2-sulfotransferase (UST), mRNA.	0.843623	0.00503888
F2R	2149	F2R	5	+	Homo sapiens coagulation factor II (thrombin) receptor (F2R), mRNA.	0.840738	0.003392
CNTNAP1	8506	CNTNAP1	17	+	Homo sapiens contactin associated protein 1 (CNTNAP1), mRNA.	0.839408	0.00872082
PLEKHA4	57664	PLEKHA4	19	-	Homo sapiens pleckstrin homology domain containing, family A (phosphoinositide binding specific) member 4 (PLEKHA4), mRNA.	0.837512	0.00910753
KIAA0101	9768	KIAA0101	15	-	Homo sapiens KIAA0101 (KIAA0101), transcript variant 1, mRNA.	0.837237	0.00823204
ROBO3	64221	ROBO3	11	+	Homo sapiens roundabout, axon guidance receptor, homolog 3 (Drosophila) (ROBO3), mRNA.	0.835849	0.00187276
RAPGEF3	10411	RAPGEF3	12	-	Homo sapiens Rap guanine nucleotide exchange factor (GEF) 3 (RAPGEF3), mRNA.	0.833413	0.00662915
GPRASP2	114928	GPRASP2	X	+	Homo sapiens G protein-coupled receptor associated sorting protein 2 (GPRASP2), transcript variant 2, mRNA.	0.831363	0.00827968
SAMD4B	55095	SAMD4B	19	+	Homo sapiens sterile alpha motif domain containing 4B (SAMD4B), mRNA.	0.830157	0.00856792
DENND4C	55667	DENND4C	9	+	Homo sapiens DENN/MADD domain containing 4C (DENND4C), mRNA.	0.826978	0.00686823
TMEM55A	55529	TMEM55A	8	-	Homo sapiens transmembrane protein 55A (TMEM55A), mRNA.	0.824811	0.00816881
TSPAN4	7106	TSPAN4	11	+	Homo sapiens tetraspanin 4 (TSPAN4), transcript variant 2, mRNA.	0.823287	0.00473252
C20ORF20	55257	C20orf20	20	+	Homo sapiens chromosome 20 open reading frame 20 (C20orf20), mRNA.	0.822187	0.000791129
COX4I2	84701	COX4I2	20	+	Homo sapiens cytochrome c oxidase subunit IV isoform 2 (lung) (COX4I2), nuclear gene encoding mitochondrial protein, mRNA.	0.820751	0.00382103
TSPAN18	90139	TSPAN18	11	+	Homo sapiens tetraspanin 18 (TSPAN18), transcript variant 2, mRNA.	0.809743	0.00886248
HS.568928	NA		11	-	Homo sapiens mRNA; cDNA DKFZp762M127 (from clone DKFZp762M127)	0.809139	0.000168771
FAM110B	90362	FAM110B	8	+	Homo sapiens family with sequence similarity 110, member B (FAM110B), mRNA.	0.808706	0.00653669
GFRA2	2675	GFRA2	8	-	Homo sapiens GDNF family receptor alpha 2 (GFRA2), mRNA.	0.807143	0.000454057
SUPT5H	6829	SUPT5H	19	+	Homo sapiens suppressor of Ty 5 homolog (S. cerevisiae) (SUPT5H), mRNA.	0.798242	0.00663853
KCNA5	3741	KCNA5	12	+	Homo sapiens potassium voltage-gated channel, shaker-related subfamily, member 5 (KCNA5), mRNA.	0.796823	0.00189383
SRRM2	23524	SRRM2	16	+	Homo sapiens serine/arginine repetitive matrix 2 (SRRM2), mRNA.	0.796551	0.00931023
KIAA1618	57714	KIAA1618	17	+	Homo sapiens KIAA1618 (KIAA1618), mRNA.	0.796427	0.00146287
USP11	8237	USP11	X	+	Homo sapiens ubiquitin specific peptidase 11 (USP11), mRNA.	0.796127	0.000741876
RAB11FIP5	26056	RAB11FIP5	2	-	Homo sapiens RAB11 family interacting protein 5 (class I) (RAB11FIP5), mRNA.	0.795887	0.00246749
ZMAT3	64393	ZMAT3	3	-	Homo sapiens zinc finger, matrin type 3 (ZMAT3), transcript variant 2, mRNA.	0.795038	0.00911974
C1QL4	338761	C1QL4	12	-	Homo sapiens complement component 1, q subcomponent-like 4 (C1QL4), mRNA.	0.793438	0.00183955
ST3GAL5	8869	ST3GAL5	2	-	Homo sapiens ST3 beta-galactoside alpha-2,3-sialyltransferase 5 (ST3GAL5), transcript variant 2, mRNA.	0.790122	0.00662583
TLE4	7091	TLE4	9	+	Homo sapiens transducin-like enhancer of split 4 (E(sp1) homolog, Drosophila) (TLE4), mRNA.	0.78654	0.00989047
ABCD1	215	ABCD1	X	+	Homo sapiens ATP-binding cassette, sub-family D (ALD), member 1 (ABCD1), mRNA.	0.78458	0.00500187
BIN1	274	BIN1	2	-	Homo sapiens bridging integrator 1 (BIN1), transcript variant 1, mRNA.	0.783551	0.00525149
PI4KAP2	375133	PI4KAP2			Homo sapiens phosphatidylinositol 4-kinase, catalytic, alpha polypeptide pseudogene 2 (PI4KAP2), mRNA.	0.783075	0.00164303
LEPRE1	64175	LEPRE1	1	-	Homo sapiens leucine proline-enriched proteoglycan (leprecan) 1 (LEPRE1), mRNA.	0.776736	0.00536436
TJAP1	93643	TJAP1	6	+	Homo sapiens tight junction associated protein 1 (peripheral) (TJAP1), mRNA.	0.776019	0.00740603
NPR2	4882	NPR2	9	+	Homo sapiens natriuretic peptide receptor B/guanylate cyclase B (atrionatriuretic peptide receptor B) (NPR2), mRNA.	0.775101	0.00301949
SCRN1	9805	SCRN1	7	-	Homo sapiens secernin 1 (SCRN1), mRNA.	0.772695	0.00930614
SMAD3	4088	SMAD3	15	+	Homo sapiens SMAD family member 3 (SMAD3), mRNA.	0.771994	0.00344478
PLCXD1	55344	PLCXD1	Y	+	Homo sapiens phosphatidylinositol-specific phospholipase C, X domain containing 1 (PLCXD1), mRNA.	0.770377	0.00944641
ARHGEF17	9828	ARHGEF17	11	+	Homo sapiens Rho guanine nucleotide exchange factor (GEF) 17 (ARHGEF17), mRNA.	0.763081	0.00573334
CD40	958	CD40	20	+	Homo sapiens CD40 molecule, TNF receptor superfamily member 5 (CD40), transcript variant 1, mRNA.	0.761035	5.88225e-07
ARHGAP4	393	ARHGAP4	X	-	Homo sapiens Rho GTPase activating protein 4 (ARHGAP4), mRNA.	0.760047	0.00570116
TPR	7175	TPR	1	-	Homo sapiens translocated promoter region (to activated MET oncogene) (TPR), mRNA.	0.759922	0.00448472
SH2D3C	10044	SH2D3C	9	-	Homo sapiens SH2 domain containing 3C (SH2D3C), transcript variant 2, mRNA.	0.759342	0.00923178
IRAK3	11213	IRAK3	12	+	Homo sapiens interleukin-1 receptor-associated kinase 3 (IRAK3), mRNA.	0.757248	0.00285612
SLC29A1	2030	SLC29A1	6	+	Homo sapiens solute carrier family 29 (nucleoside transporters), member 1 (SLC29A1), nuclear gene encoding mitochondrial protein, transcript variant 1, mRNA.	0.756786	0.000334553
ZFP82	284406	ZFP82	19	-	Homo sapiens zinc finger protein 82 homolog (mouse) (ZFP82), mRNA.	0.755442	0.00060273
NLGN1	22871	NLGN1	3	+	Homo sapiens neuroligin 1 (NLGN1), mRNA.	0.754343	0.000611631
GIT1	28964	GIT1	17	-	Homo sapiens G protein-coupled receptor kinase interacting ArfGAP 1 (GIT1), transcript variant 2, mRNA.	0.751524	0.000779395
AQP1	358	AQP1	7	+	Homo sapiens aquaporin 1 (Colton blood group) (AQP1), mRNA.	0.75113	0.00166216
ZYG11B	79699	ZYG11B	1	+	Homo sapiens zyg-11 homolog B (C. elegans) (ZYG11B), mRNA.	0.750999	0.00512694
GLI2	2736	GLI2	2	+	Homo sapiens GLI-Kruppel family member GLI2 (GLI2), mRNA.	0.750325	0.00368915
FBXO17	115290	FBXO17	19	-	Homo sapiens F-box protein 17 (FBXO17), transcript variant 1, mRNA.	0.749228	0.000223441
ARRB1	408	ARRB1	11	-	Homo sapiens arrestin, beta 1 (ARRB1), transcript variant 2, mRNA.	0.745387	0.0002196
S100A1	6271	S100A1	1	+	Homo sapiens S100 calcium binding protein A1 (S100A1), mRNA.	0.744185	0.00594441
HS.388347	NA		10	-	Homo sapiens mRNA; cDNA DKFZp686J0156 (from clone DKFZp686J0156)	0.743462	0.00340968
C12ORF53	196500	C12orf53	12	-	Homo sapiens chromosome 12 open reading frame 53 (C12orf53), mRNA.	0.740111	0.00115662
HELZ	9931	HELZ	17	-	Homo sapiens helicase with zinc finger (HELZ), mRNA.	0.735044	3.11003e-05
LRP1	4035	LRP1	12	+	Homo sapiens low density lipoprotein-related protein 1 (alpha-2-macroglobulin receptor) (LRP1), mRNA.	0.732467	0.00246792
CAMTA1	23261	CAMTA1	1	+	Homo sapiens calmodulin binding transcription activator 1 (CAMTA1), mRNA.	0.73234	0.00106325
LGI2	55203	LGI2	4	-	Homo sapiens leucine-rich repeat LGI family, member 2 (LGI2), mRNA.	0.725506	0.00118123
MAGEE1	57692	MAGEE1	X	+	Homo sapiens melanoma antigen family E, 1 (MAGEE1), mRNA.	0.724084	0.00325365
MAPK3	5595	MAPK3			Homo sapiens mitogen-activated protein kinase 3 (MAPK3), mRNA.	0.723375	0.00491822
LIX1L	128077	LIX1L	1	+	Homo sapiens Lix1 homolog (mouse)-like (LIX1L), mRNA.	0.722532	0.00169109
ZMIZ1	57178	ZMIZ1	10	+	Homo sapiens zinc finger, MIZ-type containing 1 (ZMIZ1), mRNA.	0.721862	0.00976111
TCF7L1	83439	TCF7L1	2	+	Homo sapiens transcription factor 7-like 1 (T-cell specific, HMG-box) (TCF7L1), mRNA.	0.721832	0.000271334
SETD1A	9739	SETD1A	16	+	Homo sapiens SET domain containing 1A (SETD1A), mRNA.	0.719605	0.00761785
DIP2C	22982	DIP2C	10	-	Homo sapiens DIP2 disco-interacting protein 2 homolog C (Drosophila) (DIP2C), mRNA.	0.713815	0.00522066
FAM38B	63895	FAM38B	18	-	Homo sapiens family with sequence similarity 38, member B (FAM38B), mRNA.	0.713551	0.00654583
ABCA3	21	ABCA3	16	-	Homo sapiens ATP-binding cassette, sub-family A (ABC1), member 3 (ABCA3), mRNA.	0.712287	0.00670067
CCDC101	112869	CCDC101	16	+	Homo sapiens coiled-coil domain containing 101 (CCDC101), mRNA.	0.708217	0.00614473
ARHGEF2	9181	ARHGEF2	1	-	Homo sapiens rho/rac guanine nucleotide exchange factor (GEF) 2 (ARHGEF2), mRNA.	0.703993	0.00524034
CLIP2	7461	CLIP2	7	+	Homo sapiens CAP-GLY domain containing linker protein 2 (CLIP2), transcript variant 2, mRNA.	0.6983	1.96905e-05
THBS3	7059	THBS3	1	-	Homo sapiens thrombospondin 3 (THBS3), mRNA.	0.6952	0.00681606
HCFC1R1	54985	HCFC1R1	16	-	Homo sapiens host cell factor C1 regulator 1 (XPO1 dependent) (HCFC1R1), transcript variant 3, mRNA.	0.69488	0.00624777
SP110	3431	SP110	2	-	Homo sapiens SP110 nuclear body protein (SP110), transcript variant c, mRNA.	0.688684	0.00106169
CSF2RA	1438	CSF2RA	Y	+	Homo sapiens colony stimulating factor 2 receptor, alpha, low-affinity (granulocyte-macrophage) (CSF2RA), transcript variant 6, mRNA.	0.684984	0.00322714
FZD7	8324	FZD7	2	+	Homo sapiens frizzled homolog 7 (Drosophila) (FZD7), mRNA.	0.68228	0.00756621
HS.552087	NA		5	-	Homo sapiens cDNA clone IMAGE:5922621, partial cds	0.679543	0.00755473
FKBP14	55033	FKBP14	7	-	Homo sapiens FK506 binding protein 14, 22 kDa (FKBP14), mRNA.	0.678124	0.00585333
LRFN5	145581	LRFN5	14	+	Homo sapiens leucine rich repeat and fibronectin type III domain containing 5 (LRFN5), mRNA.	0.677636	0.00758646
NPHP3	27031	NPHP3	3	-	Homo sapiens nephronophthisis 3 (adolescent) (NPHP3), mRNA.	0.675672	0.00484019
LOC654191	654191	LOC654191			PREDICTED: Homo sapiens similar to similar to RIKEN cDNA 4933437K13 (LOC654191), mRNA.	0.675117	0.00317412
RYR1	6261	RYR1	19	+	Homo sapiens ryanodine receptor 1 (skeletal) (RYR1), transcript variant 2, mRNA.	0.674914	0.00286251
RUSC2	9853	RUSC2	9	+	Homo sapiens RUN and SH3 domain containing 2 (RUSC2), mRNA.	0.674873	0.00101619
TNFRSF1A	7132	TNFRSF1A	12	-	Homo sapiens tumor necrosis factor receptor superfamily, member 1A (TNFRSF1A), mRNA.	0.674219	0.00388843
MN1	4330	MN1	22	-	Homo sapiens meningioma (disrupted in balanced translocation) 1 (MN1), mRNA.	0.670166	0.00675327
SULT1A1	6817	SULT1A1	16	-	Homo sapiens sulfotransferase family, cytosolic, 1A, phenol-preferring, member 1 (SULT1A1), transcript variant 5, mRNA.	0.668761	0.008324
PI4KB	5298	PI4KB	1	-	Homo sapiens phosphatidylinositol 4-kinase, catalytic, beta (PI4KB), mRNA.	0.664649	0.00578706
PNMA6A	84968	PNMA6A	X	+	Homo sapiens paraneoplastic antigen like 6A (PNMA6A), mRNA.	0.659027	0.00598966
LATS2	26524	LATS2	13	-	Homo sapiens LATS, large tumor suppressor, homolog 2 (Drosophila) (LATS2), mRNA.	0.656593	0.00530538
IQSEC1	9922	IQSEC1	3	-	Homo sapiens IQ motif and Sec7 domain 1 (IQSEC1), mRNA.	0.656526	0.00444838
HECW2	57520	HECW2	2	-	Homo sapiens HECT, C2 and WW domain containing E3 ubiquitin protein ligase 2 (HECW2), mRNA.	0.656369	0.000423024
FAM43B	163933	FAM43B	1	+	Homo sapiens family with sequence similarity 43, member B (FAM43B), mRNA.	0.654766	0.00651036
GDF10	2662	GDF10	10	-	Homo sapiens growth differentiation factor 10 (GDF10), mRNA.	0.654241	0.000538044
LAIR1	3903	LAIR1	19	-	Homo sapiens leukocyte-associated immunoglobulin-like receptor 1 (LAIR1), transcript variant b, mRNA.	0.653522	0.0054434
WSB1	26118	WSB1	17	+	Homo sapiens WD repeat and SOCS box-containing 1 (WSB1), transcript variant 2, mRNA.	0.65072	0.00358759
CIC	23152	CIC	19	+	Homo sapiens capicua homolog (Drosophila) (CIC), mRNA.	0.648887	0.00289582
WTIP	126374	WTIP	19	+	PREDICTED: Homo sapiens Wilms tumor 1 interacting protein (WTIP), mRNA.	0.648082	0.00179212
HLX	3142	HLX	1	+	Homo sapiens H2.0-like homeobox (HLX), mRNA.	0.647789	0.000437958
SLC7A10	56301	SLC7A10	19	-	Homo sapiens solute carrier family 7, (neutral amino acid transporter, y+ system) member 10 (SLC7A10), mRNA.	0.646643	0.00608035
CXORF57	55086	CXorf57	X	+	Homo sapiens chromosome X open reading frame 57 (CXorf57), mRNA.	0.639559	0.00786095
INTS1	26173	INTS1	7	-	Homo sapiens integrator complex subunit 1 (INTS1), mRNA.	0.636961	0.00577421
CAD	790	CAD	2	+	Homo sapiens carbamoyl-phosphate synthetase 2, aspartate transcarbamylase, and dihydroorotase (CAD), mRNA.	0.636684	0.00222267
FOXK1	221937	FOXK1	7	+	Homo sapiens forkhead box K1 (FOXK1), mRNA.	0.636548	0.00317522
MEIS3P1	4213	MEIS3P1	17	+	Homo sapiens Meis homeobox 3 pseudogene 1 (MEIS3P1), non-coding RNA.	0.6365	0.00934761
CHST12	55501	CHST12	7	+	Homo sapiens carbohydrate (chondroitin 4) sulfotransferase 12 (CHST12), mRNA.	0.635274	0.00258553
PTP4A2	8073	PTP4A2			PREDICTED: Homo sapiens protein tyrosine phosphatase type IVA, member 2, transcript variant 6 (PTP4A2), mRNA.	0.634324	0.0066137
THOC5	8563	THOC5	22	-	Homo sapiens THO complex 5 (THOC5), transcript variant 1, mRNA.	0.633569	0.00585127
ANKRD57	65124	ANKRD57	2	+	Homo sapiens ankyrin repeat domain 57 (ANKRD57), mRNA.	0.633499	0.00646343
FEZ1	9638	FEZ1	11	-	Homo sapiens fasciculation and elongation protein zeta 1 (zygin I) (FEZ1), transcript variant 2, mRNA.	0.632851	0.00533675
GPBAR1	151306	GPBAR1	2	+	Homo sapiens G protein-coupled bile acid receptor 1 (GPBAR1), transcript variant 3, mRNA.	0.629625	0.00131654
MYOZ3	91977	MYOZ3	5	+	Homo sapiens myozenin 3 (MYOZ3), mRNA.	0.626126	0.00248459
SLC41A1	254428	SLC41A1	1	-	Homo sapiens solute carrier family 41, member 1 (SLC41A1), mRNA.	0.625635	0.00141998
SAMD4A	23034	SAMD4A	14	+	Homo sapiens sterile alpha motif domain containing 4A (SAMD4A), mRNA.	0.623363	0.000393422
VCX3A	51481	VCX3A			PREDICTED: Homo sapiens variable charge, X-linked 3A, transcript variant 3 (VCX3A), mRNA.	0.622724	0.00603794
TUBG2	27175	TUBG2	17	+	Homo sapiens tubulin, gamma 2 (TUBG2), mRNA.	0.621987	0.00711516
LOC647322	647322	LOC647322	2	-	PREDICTED: Homo sapiens hypothetical protein LOC647322 (LOC647322), mRNA.	0.620103	0.00555494
PKIA	5569	PKIA	8	+	Homo sapiens protein kinase (cAMP-dependent, catalytic) inhibitor alpha (PKIA), transcript variant 7, mRNA.	0.617175	0.00812183
GRIK5	2901	GRIK5	19	-	Homo sapiens glutamate receptor, ionotropic, kainate 5 (GRIK5), mRNA.	0.616782	3.50733e-06
SHC1	6464	SHC1	1	-	Homo sapiens SHC (Src homology 2 domain containing) transforming protein 1 (SHC1), transcript variant 1, mRNA.	0.616581	0.00289839
PLEKHO2	80301	PLEKHO2	15	+	Homo sapiens pleckstrin homology domain containing, family O member 2 (PLEKHO2), mRNA.	0.615303	0.00313052
CADM3	57863	CADM3	1	+	Homo sapiens cell adhesion molecule 3 (CADM3), mRNA.	0.611915	0.00023861
AP2A2	161	AP2A2	11	+	Homo sapiens adaptor-related protein complex 2, alpha 2 subunit (AP2A2), mRNA.	0.611403	0.00733554
EPOR	2057	EPOR	19	-	Homo sapiens erythropoietin receptor (EPOR), mRNA.	0.609593	0.00670045
N4BP2	55728	N4BP2	4	+	Homo sapiens Nedd4 binding protein 2 (N4BP2), mRNA.	0.60769	0.00986426
MYO9A	4649	MYO9A	15	-	Homo sapiens myosin IXA (MYO9A), mRNA.	0.606762	0.00674439
PPAPDC3	84814	PPAPDC3	9	+	Homo sapiens phosphatidic acid phosphatase type 2 domain containing 3 (PPAPDC3), mRNA.	0.599604	0.00723564
ELOVL3	83401	ELOVL3	10	+	Homo sapiens elongation of very long chain fatty acids (FEN1/Elo2, SUR4/Elo3, yeast)-like 3 (ELOVL3), mRNA.	0.597983	0.00515735
SEMA6C	10500	SEMA6C	1	-	Homo sapiens sema domain, transmembrane domain (TM), and cytoplasmic domain, (semaphorin) 6C (SEMA6C), mRNA.	0.597812	0.00324622
WWC3	55841	WWC3	X	+	Homo sapiens WWC family member 3 (WWC3), mRNA.	0.59767	0.00256448
PTGFR	5737	PTGFR	1	+	Homo sapiens prostaglandin F receptor (FP) (PTGFR), transcript variant 2, mRNA.	0.597616	0.00156991
LRFN3	79414	LRFN3	19	+	Homo sapiens leucine rich repeat and fibronectin type III domain containing 3 (LRFN3), mRNA.	0.596466	0.00587878
GPIHBP1	338328	GPIHBP1	8	+	Homo sapiens glycosylphosphatidylinositol anchored high density lipoprotein binding protein 1 (GPIHBP1), mRNA.	0.596197	0.00644128
RPRC1	55700	RPRC1	1	+	Homo sapiens arginine/proline rich coiled-coil 1 (RPRC1), mRNA.	0.595879	0.00763482
EPHB1	2047	EPHB1	3	+	Homo sapiens EPH receptor B1 (EPHB1), mRNA.	0.595189	0.00157159
STK4	6789	STK4	20	+	Homo sapiens serine/threonine kinase 4 (STK4), mRNA.	0.593209	0.0069007
HS.514518	NA				PREDICTED: Homo sapiens hypothetical LOC400623 (LOC400623), mRNA	0.588853	0.00193861
VEGFB	7423	VEGFB			PREDICTED: Homo sapiens vascular endothelial growth factor B (VEGFB), mRNA.	0.588628	0.000740028
SPOP	8405	SPOP	17	-	Homo sapiens speckle-type POZ protein (SPOP), transcript variant 1, mRNA.	0.587891	0.00282454
FNDC4	64838	FNDC4	2	-	Homo sapiens fibronectin type III domain containing 4 (FNDC4), mRNA.	0.585157	0.00314714
DISP1	84976	DISP1	1	+	Homo sapiens dispatched homolog 1 (Drosophila) (DISP1), mRNA.	0.582954	0.004231
CREBBP	1387	CREBBP	16	-	Homo sapiens CREB binding protein (CREBBP), transcript variant 2, mRNA.	0.581657	0.000851503
LSM14A	26065	LSM14A	19	+	Homo sapiens LSM14A, SCD6 homolog A (S. cerevisiae) (LSM14A), mRNA.	0.581034	0.00183096
MAPK10	5602	MAPK10	4	-	Homo sapiens mitogen-activated protein kinase 10 (MAPK10), transcript variant 2, mRNA.	0.579321	0.00541245
TSPYL2	64061	TSPYL2	X	+	Homo sapiens TSPY-like 2 (TSPYL2), mRNA.	0.578368	0.0042081
C16ORF5	29965	C16orf5	16	-	Homo sapiens chromosome 16 open reading frame 5 (C16orf5), mRNA.	0.578218	0.00633976
NCOA1	8648	NCOA1	2	+	Homo sapiens nuclear receptor coactivator 1 (NCOA1), transcript variant 3, mRNA.	0.574728	0.00509888
MLL4	9757	MLL4	19	+	Homo sapiens myeloid/lymphoid or mixed-lineage leukemia 4 (MLL4), mRNA.	0.574388	0.00722408
TBL3	10607	TBL3	16	+	Homo sapiens transducin (beta)-like 3 (TBL3), mRNA.	0.573712	0.00690487
TTYH1	57348	TTYH1	19	+	Homo sapiens tweety homolog 1 (Drosophila) (TTYH1), transcript variant 2, mRNA.	0.572454	0.00627798
ADA	100	ADA	20	-	Homo sapiens adenosine deaminase (ADA), mRNA.	0.57231	0.00893324
SCPEP1	59342	SCPEP1	17	+	Homo sapiens serine carboxypeptidase 1 (SCPEP1), mRNA.	0.571297	0.00988985
FLOT1	10211	FLOT1	6	-	Homo sapiens flotillin 1 (FLOT1), mRNA.	0.568702	0.0036001
TAOK1	57551	TAOK1	17	+	Homo sapiens TAO kinase 1 (TAOK1), mRNA.	0.566971	0.00712276
HRCT1	646962	HRCT1	9	+	Homo sapiens histidine rich carboxyl terminus 1 (HRCT1), mRNA.	0.56613	0.000411674
FAHD2B	151313	FAHD2B	2	-	Homo sapiens fumarylacetoacetate hydrolase domain containing 2B (FAHD2B), mRNA.	0.565188	0.00787837
BHMT2	23743	BHMT2	5	+	Homo sapiens betaine-homocysteine methyltransferase 2 (BHMT2), mRNA.	0.563598	0.00141613
UCKL1	54963	UCKL1	20	-	Homo sapiens uridine-cytidine kinase 1-like 1 (UCKL1), mRNA.	0.561388	0.00189492
GABBR1	2550	GABBR1	6	-	Homo sapiens gamma-aminobutyric acid (GABA) B receptor, 1 (GABBR1), transcript variant 4, mRNA.	0.559189	0.00110377
PPP2R2B	5521	PPP2R2B	5	-	Homo sapiens protein phosphatase 2 (formerly 2A), regulatory subunit B, beta isoform (PPP2R2B), transcript variant 5, mRNA.	0.559069	0.00197964
IRX6	79190	IRX6	16	+	Homo sapiens iroquois homeobox 6 (IRX6), mRNA.	0.558624	0.00485112
AFAP1L1	134265	AFAP1L1	5	+	Homo sapiens actin filament associated protein 1-like 1 (AFAP1L1), mRNA.	0.557834	0.00185916
HS.40061	NA		X	-	BX112120 Soares fetal liver spleen 1NFLS Homo sapiens cDNA clone IMAGp998P19514, mRNA sequence	0.557685	0.000482205
TMEM136	219902	TMEM136	11	+	Homo sapiens transmembrane protein 136 (TMEM136), mRNA.	0.557388	0.00520983
LOC400464	400464	LOC400464	15	+	Homo sapiens similar to FLJ43276 protein (LOC400464), mRNA.	0.557167	0.00773924
SNX8	29886	SNX8	7	-	Homo sapiens sorting nexin 8 (SNX8), mRNA.	0.554225	0.00942409
MTHFR	4524	MTHFR	1	-	Homo sapiens 5,10-methylenetetrahydrofolate reductase (NADPH) (MTHFR), mRNA.	0.552296	0.00234953
C1ORF176	64789	C1orf176	1	+	Homo sapiens chromosome 1 open reading frame 176 (C1orf176), mRNA.	0.54673	0.00468892
CDGAP	57514	CDGAP	3	+	Homo sapiens Cdc42 GTPase-activating protein (CDGAP), mRNA.	0.545754	0.00150513
RAB9B	51209	RAB9B	X	-	Homo sapiens RAB9B, member RAS oncogene family (RAB9B), mRNA.	0.545259	0.00401043
ZNF467	168544	ZNF467	7	-	Homo sapiens zinc finger protein 467 (ZNF467), mRNA.	0.544589	0.00862345
ME1	4199	ME1	6	-	Homo sapiens malic enzyme 1, NADP(+)-dependent, cytosolic (ME1), mRNA.	0.544563	0.00324605
MRPL27	51264	MRPL27	17	-	Homo sapiens mitochondrial ribosomal protein L27 (MRPL27), nuclear gene encoding mitochondrial protein, transcript variant 3, mRNA.	0.540808	0.00747286
CCDC23	374969	CCDC23	1	-	Homo sapiens coiled-coil domain containing 23 (CCDC23), mRNA.	0.540645	0.00671639
C16ORF53	79447	C16orf53	16	+	Homo sapiens chromosome 16 open reading frame 53 (C16orf53), mRNA.	0.539394	0.00404283
B3GNT8	374907	B3GNT8	19	-	Homo sapiens UDP-GlcNAc:betaGal beta-1,3-N-acetylglucosaminyltransferase 8 (B3GNT8), mRNA.	0.533853	0.00482057
RCBTB2	1102	RCBTB2	13	-	Homo sapiens regulator of chromosome condensation (RCC1) and BTB (POZ) domain containing protein 2 (RCBTB2), mRNA.	0.530741	0.00507958
IL1RAPL1	11141	IL1RAPL1	X	+	Homo sapiens interleukin 1 receptor accessory protein-like 1 (IL1RAPL1), mRNA.	0.529411	0.00419586
MRAS	22808	MRAS	3	+	Homo sapiens muscle RAS oncogene homolog (MRAS), transcript variant 1, mRNA.	0.529088	0.00217548
UBXN2A	165324	UBXN2A	2	+	Homo sapiens UBX domain protein 2A (UBXN2A), mRNA.	0.528869	0.0042899
FLJ90757	440465	FLJ90757	17	-	PREDICTED: Homo sapiens hypothetical protein LOC440465 (FLJ90757), misc RNA.	0.526447	0.00375421
TNRC6A	27327	TNRC6A	16	+	Homo sapiens trinucleotide repeat containing 6A (TNRC6A), mRNA.	0.526275	0.00263087
SV2A	9900	SV2A	1	-	Homo sapiens synaptic vesicle glycoprotein 2A (SV2A), mRNA.	0.525264	0.0030382
PCNX	22990	PCNX	14	+	Homo sapiens pecanex homolog (Drosophila) (PCNX), mRNA.	0.524568	0.00457239
CAPRIN2	65981	CAPRIN2	12	-	Homo sapiens caprin family member 2 (CAPRIN2), transcript variant 2, mRNA.	0.524298	0.00228537
C1ORF216	127703	C1orf216	1	-	Homo sapiens chromosome 1 open reading frame 216 (C1orf216), mRNA.	0.522427	0.0074969
POLS	11044	POLS	5	+	Homo sapiens polymerase (DNA directed) sigma (POLS), mRNA.	0.521611	0.00161334
LZTS2	84445	LZTS2	10	+	Homo sapiens leucine zipper, putative tumor suppressor 2 (LZTS2), mRNA.	0.52153	0.00389062
PKN1	5585	PKN1	19	+	Homo sapiens protein kinase N1 (PKN1), transcript variant 2, mRNA.	0.521258	0.00921078
CORO2B	10391	CORO2B	15	+	Homo sapiens coronin, actin binding protein, 2B (CORO2B), mRNA.	0.520625	0.00540737
PPP1R3F	89801	PPP1R3F	X	+	Homo sapiens protein phosphatase 1, regulatory (inhibitor) subunit 3F (PPP1R3F), mRNA.	0.518775	0.00245783
MYT1	4661	MYT1	20	+	Homo sapiens myelin transcription factor 1 (MYT1), mRNA.	0.516804	0.00179443
HTR2A	3356	HTR2A	13	-	Homo sapiens 5-hydroxytryptamine (serotonin) receptor 2A (HTR2A), mRNA.	0.513831	0.00678253
CLCN6	1185	CLCN6	1	+	Homo sapiens chloride channel 6 (CLCN6), transcript variant ClC-6d, mRNA.	0.513229	0.00135862
BCL9L	283149	BCL9L	11	-	Homo sapiens B-cell CLL/lymphoma 9-like (BCL9L), mRNA.	0.510268	0.00692463
CLASP1	23332	CLASP1	2	-	Homo sapiens cytoplasmic linker associated protein 1 (CLASP1), mRNA.	0.509115	0.00278539
RNF40	9810	RNF40	16	+	Homo sapiens ring finger protein 40 (RNF40), mRNA.	0.506407	0.00219945
SCN2B	6327	SCN2B	11	-	Homo sapiens sodium channel, voltage-gated, type II, beta (SCN2B), mRNA.	0.505618	0.000973629
CLIP4	79745	CLIP4	2	+	Homo sapiens CAP-GLY domain containing linker protein family, member 4 (CLIP4), mRNA.	0.504233	0.00874558
ATP1B2	482	ATP1B2	17	+	Homo sapiens ATPase, Na+/K+ transporting, beta 2 polypeptide (ATP1B2), mRNA.	0.503168	0.00352739
FOXRED2	80020	FOXRED2	22	-	Homo sapiens FAD-dependent oxidoreductase domain containing 2 (FOXRED2), mRNA.	0.502109	0.000924948
WDR13	64743	WDR13	X	+	Homo sapiens WD repeat domain 13 (WDR13), mRNA.	0.500968	0.00248057
RRAGC	64121	RRAGC	1	-	Homo sapiens Ras-related GTP binding C (RRAGC), mRNA.	0.500111	0.0025535
GUCY1B3	2983	GUCY1B3	4	+	Homo sapiens guanylate cyclase 1, soluble, beta 3 (GUCY1B3), mRNA.	0.497243	0.00124653
TPCN2	219931	TPCN2			Homo sapiens two pore segment channel 2 (TPCN2), mRNA.	0.491485	0.00734909
SUPT6H	6830	SUPT6H	17	+	Homo sapiens suppressor of Ty 6 homolog (S. cerevisiae) (SUPT6H), mRNA.	0.487632	0.00494733
C19ORF12	83636	C19orf12	19	-	Homo sapiens chromosome 19 open reading frame 12 (C19orf12), transcript variant 1, mRNA.	0.486941	0.00688651
PRPH2	5961	PRPH2	6	-	Homo sapiens peripherin 2 (retinal degeneration, slow) (PRPH2), mRNA.	0.486457	0.00111191
AGXT2L2	85007	AGXT2L2	5	-	Homo sapiens alanine-glyoxylate aminotransferase 2-like 2 (AGXT2L2), mRNA.	0.485928	0.00168365
PQBP1	10084	PQBP1	X	+	Homo sapiens polyglutamine binding protein 1 (PQBP1), transcript variant 1, mRNA.	0.482179	0.000953995
C7ORF27	221927	C7orf27	7	-	Homo sapiens chromosome 7 open reading frame 27 (C7orf27), mRNA.	0.481502	0.00800678
LOC220686	220686	LOC220686	22	-	Homo sapiens hypothetical protein LOC220686 (LOC220686), mRNA.	0.480551	0.00917101
DTNA	1837	DTNA	18	+	Homo sapiens dystrobrevin, alpha (DTNA), transcript variant 8, mRNA.	0.478872	0.00260945
MAGEL2	54551	MAGEL2	15	-	Homo sapiens MAGE-like 2 (MAGEL2), mRNA.	0.477757	0.00700945
LOXL3	84695	LOXL3	2	-	Homo sapiens lysyl oxidase-like 3 (LOXL3), mRNA.	0.4755	0.00104362
CHERP	10523	CHERP	19	-	Homo sapiens calcium homeostasis endoplasmic reticulum protein (CHERP), mRNA.	0.475085	0.00736961
LOC728242	728242	LOC728242	X	+	Homo sapiens X antigen family, member 2-like (LOC728242), mRNA.	0.471226	0.0072839
PRAF2	11230	PRAF2	X	-	Homo sapiens PRA1 domain family, member 2 (PRAF2), mRNA.	0.470765	0.00700459
AYP1P1	386608	AYP1p1			PREDICTED: Homo sapiens AYP1 pseudogene 1 (AYP1p1), misc RNA.	0.465482	0.00161999
C9ORF25	203259	C9orf25	9	-	Homo sapiens chromosome 9 open reading frame 25 (C9orf25), mRNA.	0.463881	0.00111694
XPO6	23214	XPO6	16	-	Homo sapiens exportin 6 (XPO6), mRNA.	0.463477	0.00192609
PDZD4	57595	PDZD4	X	-	Homo sapiens PDZ domain containing 4 (PDZD4), mRNA.	0.461255	0.00600932
LOC647947	647947	LOC647947			PREDICTED: Homo sapiens hypothetical protein LOC647947 (LOC647947), mRNA.	0.459095	0.00209336
C1ORF190	541468	C1orf190	1	+	Homo sapiens chromosome 1 open reading frame 190 (C1orf190), mRNA.	0.459009	0.000968522
C6ORF170	221322	C6orf170	6	-	Homo sapiens chromosome 6 open reading frame 170 (C6orf170), mRNA.	0.457994	0.00420037
SLC30A3	7781	SLC30A3	2	-	Homo sapiens solute carrier family 30 (zinc transporter), member 3 (SLC30A3), mRNA.	0.45346	0.00401328
EIF3B	8662	EIF3B	7	+	Homo sapiens eukaryotic translation initiation factor 3, subunit B (EIF3B), transcript variant 1, mRNA.	0.44454	0.00639207
CYP11A1	1583	CYP11A1	15	-	Homo sapiens cytochrome P450, family 11, subfamily A, polypeptide 1 (CYP11A1), nuclear gene encoding mitochondrial protein, transcript variant 1, mRNA.	0.443842	0.00996435
PLCD3	113026	PLCD3	17	-	Homo sapiens phospholipase C, delta 3 (PLCD3), mRNA.	0.442566	0.0051208
FGFBP2	83888	FGFBP2	4	-	Homo sapiens fibroblast growth factor binding protein 2 (FGFBP2), mRNA.	0.440264	0.00290437
EVC	2121	EVC	4	+	Homo sapiens Ellis van Creveld syndrome (EVC), transcript variant 1, mRNA.	0.438096	0.00182705
GNL1	2794	GNL1	6	-	Homo sapiens guanine nucleotide binding protein-like 1 (GNL1), mRNA.	0.436	0.00950912
DNAJC13	23317	DNAJC13	3	+	Homo sapiens DnaJ (Hsp40) homolog, subfamily C, member 13 (DNAJC13), mRNA.	0.435727	0.00989131
MAP3K3	4215	MAP3K3	17	+	Homo sapiens mitogen-activated protein kinase kinase kinase 3 (MAP3K3), transcript variant 1, mRNA.	0.434128	0.0020224
BAZ1B	9031	BAZ1B	7	-	Homo sapiens bromodomain adjacent to zinc finger domain, 1B (BAZ1B), transcript variant 1, mRNA.	0.433346	0.00781531
KIAA1394	57571	KIAA1394	11	+	Homo sapiens KIAA1394 protein (KIAA1394), mRNA.	0.432313	0.00634276
TRK1	7206	TRK1			Homo sapiens tRNA lysine 1 (TRK1) on chromosome 17.	0.432024	0.00564677
ARMCX4	158947	ARMCX4	X	+	Homo sapiens armadillo repeat containing, X-linked 4 (ARMCX4), mRNA.	0.431485	0.00573221
LIN37	55957	LIN37	19	+	Homo sapiens lin-37 homolog (C. elegans) (LIN37), mRNA.	0.428722	0.00120091
CTNNBL1	56259	CTNNBL1	20	+	Homo sapiens catenin, beta like 1 (CTNNBL1), mRNA.	0.425391	0.00623931
NEURL2	140825	NEURL2	20	-	Homo sapiens neuralized homolog 2 (Drosophila) (NEURL2), mRNA.	0.424987	0.000238894
SLCO3A1	28232	SLCO3A1	15	+	Homo sapiens solute carrier organic anion transporter family, member 3A1 (SLCO3A1), mRNA.	0.424579	0.00580859
MAFG	4097	MAFG	17	-	Homo sapiens v-maf musculoaponeurotic fibrosarcoma oncogene homolog G (avian) (MAFG), transcript variant 1, mRNA.	0.42383	0.00225427
PSMD3	5709	PSMD3	17	+	Homo sapiens proteasome (prosome, macropain) 26S subunit, non-ATPase, 3 (PSMD3), mRNA.	0.42144	0.00940134
RPPH1	85495	RPPH1	14	-	Homo sapiens ribonuclease P RNA component H1 (RPPH1), non-coding RNA.	0.420697	0.0099428
SKI	6497	SKI	1	+	Homo sapiens v-ski sarcoma viral oncogene homolog (avian) (SKI), mRNA.	0.418531	0.00104889
CORO6	84940	CORO6	17	-	Homo sapiens coronin 6 (CORO6), mRNA.	0.418248	0.0024779
CNNM1	26507	CNNM1	10	+	Homo sapiens cyclin M1 (CNNM1), mRNA.	0.417728	0.00323285
BEGAIN	57596	BEGAIN	14	-	Homo sapiens brain-enriched guanylate kinase-associated homolog (rat) (BEGAIN), mRNA.	0.417405	0.00358892
SLC43A3	29015	SLC43A3	11	-	Homo sapiens solute carrier family 43, member 3 (SLC43A3), mRNA.	0.41531	0.00308067
NQO2	4835	NQO2			Homo sapiens NAD(P)H dehydrogenase, quinone 2 (NQO2), mRNA.	0.413593	0.00569608
SNX17	9784	SNX17	2	+	Homo sapiens sorting nexin 17 (SNX17), mRNA.	0.409986	0.00753036
DNM1	1759	DNM1	9	+	Homo sapiens dynamin 1 (DNM1), transcript variant 2, mRNA.	0.403377	0.00497599
FLJ10081	55683	FLJ10081	2	-	Homo sapiens hypothetical protein FLJ10081 (FLJ10081), mRNA.	0.402221	0.00527301
CCDC46	201134	CCDC46	17	-	Homo sapiens coiled-coil domain containing 46 (CCDC46), transcript variant 1, mRNA.	0.401078	0.0075369
C6ORF106	64771	C6orf106	6	-	Homo sapiens chromosome 6 open reading frame 106 (C6orf106), transcript variant 1, mRNA.	0.399916	0.00648503
RAPGEF6	51735	RAPGEF6	5	-	Homo sapiens Rap guanine nucleotide exchange factor (GEF) 6 (RAPGEF6), mRNA.	0.399239	0.00482145
FAM101B	359845	FAM101B	17	-	Homo sapiens family with sequence similarity 101, member B (FAM101B), mRNA.	0.398509	0.00315707
YTHDF1	54915	YTHDF1	20	-	Homo sapiens YTH domain family, member 1 (YTHDF1), mRNA.	0.397443	0.00347369
EPS15L1	58513	EPS15L1	19	-	Homo sapiens epidermal growth factor receptor pathway substrate 15-like 1 (EPS15L1), mRNA.	0.397351	0.00268408
CYTH3	9265	CYTH3	7	-	Homo sapiens cytohesin 3 (CYTH3), mRNA.	0.389921	0.00545865
C11ORF68	83638	C11orf68	11	-	Homo sapiens chromosome 11 open reading frame 68 (C11orf68), mRNA.	0.389621	0.00812636
HNRPUL1	11100	HNRPUL1	19	+	Homo sapiens heterogeneous nuclear ribonucleoprotein U-like 1 (HNRPUL1), transcript variant 4, mRNA.	0.388416	0.00392304
ZKSCAN2	342357	ZKSCAN2	16	-	Homo sapiens zinc finger with KRAB and SCAN domains 2 (ZKSCAN2), mRNA.	0.385367	0.00483884
USE1	55850	USE1	19	+	Homo sapiens unconventional SNARE in the ER 1 homolog (S. cerevisiae) (USE1), mRNA.	0.383605	0.00597653
MYO7A	4647	MYO7A	11	+	Homo sapiens myosin VIIA (MYO7A), mRNA.	0.381549	0.00407187
BCORL1	63035	BCORL1	X	+	Homo sapiens BCL6 co-repressor-like 1 (BCORL1), mRNA.	0.380386	0.00885989
PCDH12	51294	PCDH12	5	-	Homo sapiens protocadherin 12 (PCDH12), mRNA.	0.379133	0.00468232
DKFZP686O24166	374383	DKFZp686O24166	11	+	Homo sapiens hypothetical protein DKFZp686O24166 (DKFZp686O24166), mRNA.	0.374903	0.00859864
RNF130	55819	RNF130	5	-	Homo sapiens ring finger protein 130 (RNF130), mRNA.	0.370644	0.00978718
ZNF805	390980	ZNF805	19	+	Homo sapiens zinc finger protein 805 (ZNF805), mRNA.	0.368461	0.000429708
CDH23	64072	CDH23	10	+	Homo sapiens cadherin-like 23 (CDH23), transcript variant 2, mRNA.	0.365235	0.00647626
HIF1AN	55662	HIF1AN	10	+	Homo sapiens hypoxia-inducible factor 1, alpha subunit inhibitor (HIF1AN), mRNA.	0.364613	0.00769462
KIRREL	55243	KIRREL	1	+	Homo sapiens kin of IRRE like (Drosophila) (KIRREL), mRNA.	0.361286	0.000654511
MAPK4	5596	MAPK4	18	+	Homo sapiens mitogen-activated protein kinase 4 (MAPK4), mRNA.	0.348621	0.000786831
ART5	116969	ART5	11	-	Homo sapiens ADP-ribosyltransferase 5 (ART5), mRNA.	0.340047	0.0075007
ZNF691	51058	ZNF691	1	+	Homo sapiens zinc finger protein 691 (ZNF691), mRNA.	0.339208	0.00545635
MMP24	10893	MMP24	20	+	Homo sapiens matrix metallopeptidase 24 (membrane-inserted) (MMP24), mRNA.	0.339147	0.00724071
SLC35E4	339665	SLC35E4	22	+	Homo sapiens solute carrier family 35, member E4 (SLC35E4), mRNA.	0.338704	0.00834912
PHF3	23469	PHF3	6	+	Homo sapiens PHD finger protein 3 (PHF3), mRNA.	0.336692	0.00837849
TTYH2	94015	TTYH2	17	+	Homo sapiens tweety homolog 2 (Drosophila) (TTYH2), transcript variant 2, mRNA.	0.336397	0.00183154
PLD2	5338	PLD2	17	+	Homo sapiens phospholipase D2 (PLD2), mRNA.	0.329063	0.00974409
HS.571814	NA		1	-	full-length cDNA clone CS0DN001YC01 of Adult brain of Homo sapiens (human)	0.327576	0.00956918
ADRA1D	146	ADRA1D	20	-	Homo sapiens adrenergic, alpha-1D-, receptor (ADRA1D), mRNA.	0.322168	0.00105768
EIF2C1	26523	EIF2C1	1	+	Homo sapiens eukaryotic translation initiation factor 2C, 1 (EIF2C1), mRNA.	0.311593	0.00650596
ITGA7	3679	ITGA7	12	-	Homo sapiens integrin, alpha 7 (ITGA7), mRNA.	0.307191	0.00798061
MPP3	4356	MPP3	17	-	Homo sapiens membrane protein, palmitoylated 3 (MAGUK p55 subfamily member 3) (MPP3), transcript variant 2, transcribed RNA.	0.304851	0.00930707
KCNQ3	3786	KCNQ3	8	-	Homo sapiens potassium voltage-gated channel, KQT-like subfamily, member 3 (KCNQ3), mRNA.	0.299967	0.00871494
UNKL	64718	UNKL	16	-	Homo sapiens unkempt homolog (Drosophila)-like (UNKL), transcript variant 2, mRNA.	0.296708	0.00973579
FLYWCH1	84256	FLYWCH1	16	+	Homo sapiens FLYWCH-type zinc finger 1 (FLYWCH1), transcript variant 1, mRNA.	0.292172	0.00944272
RCSD1	92241	RCSD1	1	+	Homo sapiens RCSD domain containing 1 (RCSD1), mRNA.	0.289616	0.0055848
C6ORF145	221749	C6orf145			PREDICTED: Homo sapiens chromosome 6 open reading frame 145 (C6orf145), mRNA.	0.286619	0.00743408
SMARCAL1	50485	SMARCAL1	2	+	Homo sapiens SWI/SNF related, matrix associated, actin dependent regulator of chromatin, subfamily a-like 1 (SMARCAL1), mRNA.	0.272823	0.00679325
EPB41L1	2036	EPB41L1	20	+	Homo sapiens erythrocyte membrane protein band 4.1-like 1 (EPB41L1), transcript variant 2, mRNA.	0.270032	0.00900797
RNF112	7732	RNF112	17	+	Homo sapiens ring finger protein 112 (RNF112), mRNA.	0.268369	0.00906187
KSR1	8844	KSR1	17	+	Homo sapiens kinase suppressor of ras 1 (KSR1), mRNA.	0.248646	0.00698741
GEFT	115557	GEFT	12	+	Homo sapiens RAC/CDC42 exchange factor (GEFT), transcript variant 1, mRNA.	0.245969	0.00812419
RFK	55312	RFK	9	-	Homo sapiens riboflavin kinase (RFK), mRNA.	-0.218549	0.00989293
METTL2A	339175	METTL2A	17	+	Homo sapiens methyltransferase like 2A (METTL2A), mRNA.	-0.244846	0.00768637
PPM2C	54704	PPM2C	8	+	Homo sapiens protein phosphatase 2C, magnesium-dependent, catalytic subunit (PPM2C), nuclear gene encoding mitochondrial protein, mRNA.	-0.276025	0.0072146
LOC730083	730083	LOC730083	16	-	PREDICTED: Homo sapiens similar to exonuclease domain containing 1 (LOC730083), mRNA.	-0.284935	0.00584798
RINT1	60561	RINT1	7	+	Homo sapiens RAD50 interactor 1 (RINT1), mRNA.	-0.293931	0.00816526
OTUD6B	51633	OTUD6B	8	+	Homo sapiens OTU domain containing 6B (OTUD6B), mRNA.	-0.309703	0.00879772
ARL8B	55207	ARL8B	3	+	Homo sapiens ADP-ribosylation factor-like 8B (ARL8B), mRNA.	-0.318748	0.00866453
GSG1L	146395	GSG1L	16	-	Homo sapiens GSG1-like (GSG1L), mRNA.	-0.330577	0.00689989
TRIAP1	51499	TRIAP1	12	-	Homo sapiens TP53 regulated inhibitor of apoptosis 1 (TRIAP1), mRNA.	-0.331784	0.00938809
FAM108B1	51104	FAM108B1	9	-	Homo sapiens family with sequence similarity 108, member B1 (FAM108B1), transcript variant 1, mRNA.	-0.333575	0.00862453
C9ORF82	79886	C9orf82	9	-	Homo sapiens chromosome 9 open reading frame 82 (C9orf82), mRNA.	-0.335903	0.00919207
SOCS4	122809	SOCS4	14	+	Homo sapiens suppressor of cytokine signaling 4 (SOCS4), transcript variant 1, mRNA.	-0.340381	0.00356007
HS.144030	NA		8	+	tx28f05.x1 NCI_CGAP_Lu24 Homo sapiens cDNA clone IMAGE:2270913 3, mRNA sequence	-0.342142	0.00754874
DUS4L	11062	DUS4L	7	+	Homo sapiens dihydrouridine synthase 4-like (S. cerevisiae) (DUS4L), mRNA.	-0.351594	0.00835263
CPSF2	53981	CPSF2	14	+	Homo sapiens cleavage and polyadenylation specific factor 2, 100kDa (CPSF2), mRNA.	-0.352542	0.0061952
PIGW	284098	PIGW	17	+	Homo sapiens phosphatidylinositol glycan anchor biosynthesis, class W (PIGW), mRNA.	-0.357271	0.00574763
FAM103A1	83640	FAM103A1	15	+	Homo sapiens family with sequence similarity 103, member A1 (FAM103A1), mRNA.	-0.362131	0.00232603
ST7	7982	ST7	7	+	Homo sapiens suppression of tumorigenicity 7 (ST7), transcript variant a, mRNA.	-0.366239	0.00586176
THOC7	80145	THOC7	3	-	Homo sapiens THO complex 7 homolog (Drosophila) (THOC7), mRNA.	-0.366995	0.00339659
RSBN1L	222194	RSBN1L	7	+	Homo sapiens round spermatid basic protein 1-like (RSBN1L), mRNA.	-0.36752	0.00952626
AVEN	57099	AVEN	15	-	Homo sapiens apoptosis, caspase activation inhibitor (AVEN), mRNA.	-0.370499	0.00237328
MTX2	10651	MTX2	2	+	Homo sapiens metaxin 2 (MTX2), transcript variant 2, mRNA.	-0.374382	0.00897885
LOC730746	730746	LOC730746			PREDICTED: Homo sapiens similar to Heterogeneous nuclear ribonucleoprotein A1 (Helix-destabilizing protein) (Single-strand RNA-binding protein) (hnRNP core protein A1) (HDP) (LOC730746), mRNA.	-0.37491	0.00446511
THAP6	152815	THAP6	4	+	Homo sapiens THAP domain containing 6 (THAP6), mRNA.	-0.376554	0.00750643
SSR3	6747	SSR3	3	-	Homo sapiens signal sequence receptor, gamma (translocon-associated protein gamma) (SSR3), mRNA.	-0.376667	0.00602781
MAP2K6	5608	MAP2K6	17	+	Homo sapiens mitogen-activated protein kinase kinase 6 (MAP2K6), mRNA.	-0.37811	0.00267313
GMPR2	51292	GMPR2	14	+	Homo sapiens guanosine monophosphate reductase 2 (GMPR2), transcript variant 2, mRNA.	-0.379403	0.00732209
ATMIN	23300	ATMIN	16	+	Homo sapiens ATM interactor (ATMIN), mRNA.	-0.382454	0.000511668
PSMA4	5685	PSMA4	15	+	Homo sapiens proteasome (prosome, macropain) subunit, alpha type, 4 (PSMA4), mRNA.	-0.382606	0.00950547
MTIF3	219402	MTIF3	13	-	Homo sapiens mitochondrial translational initiation factor 3 (MTIF3), nuclear gene encoding mitochondrial protein, mRNA.	-0.386779	0.0030036
MRRF	92399	MRRF	9	+	Homo sapiens mitochondrial ribosome recycling factor (MRRF), nuclear gene encoding mitochondrial protein, transcript variant 2, mRNA.	-0.388333	0.00247823
PPP6C	5537	PPP6C	9	-	Homo sapiens protein phosphatase 6, catalytic subunit (PPP6C), mRNA.	-0.395133	0.00577427
FXYD3	5349	FXYD3	19	+	Homo sapiens FXYD domain containing ion transport regulator 3 (FXYD3), transcript variant 1, mRNA.	-0.395886	0.00729842
LOC113386	113386	LOC113386	19	+	Homo sapiens similar to envelope protein (LOC113386), mRNA.	-0.396654	0.00306736
MPHOSPH6	10200	MPHOSPH6	16	-	Homo sapiens M-phase phosphoprotein 6 (MPHOSPH6), mRNA.	-0.396973	0.00841344
UBAC1	10422	UBAC1	9	-	Homo sapiens UBA domain containing 1 (UBAC1), mRNA.	-0.397301	0.00119187
BRD7	29117	BRD7	16	-	Homo sapiens bromodomain containing 7 (BRD7), mRNA.	-0.397954	0.00644077
ACTR6	64431	ACTR6	12	+	Homo sapiens ARP6 actin-related protein 6 homolog (yeast) (ACTR6), mRNA.	-0.400772	0.00932993
FAM173B	134145	FAM173B	5	-	Homo sapiens family with sequence similarity 173, member B (FAM173B), mRNA.	-0.400934	0.00437212
RHOA	387	RHOA	3	-	Homo sapiens ras homolog gene family, member A (RHOA), mRNA.	-0.403439	0.00864444
SHFM1	7979	SHFM1	7	-	Homo sapiens split hand/foot malformation (ectrodactyly) type 1 (SHFM1), mRNA.	-0.405795	0.00171885
FZD10	11211	FZD10	12	+	Homo sapiens frizzled homolog 10 (Drosophila) (FZD10), mRNA.	-0.40624	0.00483787
PMS2L5	5383	PMS2L5	7	+	Homo sapiens postmeiotic segregation increased 2-like 5 (PMS2L5), mRNA.	-0.409514	0.00655534
TUBGCP4	27229	TUBGCP4	15	+	Homo sapiens tubulin, gamma complex associated protein 4 (TUBGCP4), mRNA.	-0.411296	0.00676559
DUT	1854	DUT	15	+	Homo sapiens deoxyuridine triphosphatase (DUT), nuclear gene encoding mitochondrial protein, transcript variant 1, mRNA.	-0.411744	0.00308104
CASP2	835	CASP2	7	+	Homo sapiens caspase 2, apoptosis-related cysteine peptidase (CASP2), transcript variant 3, mRNA.	-0.415341	0.0030331
PJCG6	645642	PJCG6	8	-	Homo sapiens similar to olfactory receptor 873 (PJCG6), mRNA.	-0.415416	0.00135433
MON1B	22879	MON1B	16	+	Homo sapiens MON1 homolog B (yeast) (MON1B), mRNA.	-0.417552	0.00993314
PIN1	5300	PIN1	19	+	Homo sapiens peptidylprolyl cis/trans isomerase, NIMA-interacting 1 (PIN1), mRNA.	-0.418703	0.00057827
C16ORF61	56942	C16orf61	16	-	Homo sapiens chromosome 16 open reading frame 61 (C16orf61), mRNA.	-0.419988	0.00865323
SH2D3A	10045	SH2D3A	19	-	Homo sapiens SH2 domain containing 3A (SH2D3A), mRNA.	-0.420578	0.00369996
KIAA1543	57662	KIAA1543			Homo sapiens KIAA1543 (KIAA1543), mRNA.	-0.421098	0.00918348
GRTP1	79774	GRTP1	13	-	Homo sapiens growth hormone regulated TBC protein 1 (GRTP1), mRNA.	-0.422568	0.00753999
FHIT	2272	FHIT	3	-	Homo sapiens fragile histidine triad gene (FHIT), mRNA.	-0.422809	0.00768685
TEX264	51368	TEX264	3	+	Homo sapiens testis expressed 264 (TEX264), mRNA.	-0.427714	0.00510341
RNF141	50862	RNF141	11	-	Homo sapiens ring finger protein 141 (RNF141), mRNA.	-0.428114	0.00475367
CIRH1A	84916	CIRH1A	16	+	Homo sapiens cirrhosis, autosomal recessive 1A (cirhin) (CIRH1A), mRNA.	-0.433964	0.00767785
C11ORF49	79096	C11orf49	11	+	Homo sapiens chromosome 11 open reading frame 49 (C11orf49), transcript variant 2, mRNA.	-0.434658	0.00287311
ARRDC3	57561	ARRDC3	5	-	Homo sapiens arrestin domain containing 3 (ARRDC3), mRNA.	-0.435296	0.00321132
FA2H	79152	FA2H	16	-	Homo sapiens fatty acid 2-hydroxylase (FA2H), mRNA.	-0.435714	0.00146101
NAE1	8883	NAE1	16	-	Homo sapiens NEDD8 activating enzyme E1 subunit 1 (NAE1), transcript variant 2, mRNA.	-0.436437	0.00554841
SUMF2	25870	SUMF2	7	+	Homo sapiens sulfatase modifying factor 2 (SUMF2), transcript variant 4, mRNA.	-0.437855	0.00343114
GRSF1	2926	GRSF1	4	-	Homo sapiens G-rich RNA sequence binding factor 1 (GRSF1), transcript variant 2, mRNA.	-0.440716	0.00265579
LOC550112	550112	LOC550112	4	+	PREDICTED: Homo sapiens hypothetical LOC550112, transcript variant 8 (LOC550112), misc RNA.	-0.443701	0.00240018
XKRX	402415	XKRX	X	-	Homo sapiens XK, Kell blood group complex subunit-related, X-linked (XKRX), mRNA.	-0.443857	0.00176003
AFMID	125061	AFMID	17	+	Homo sapiens arylformamidase (AFMID), mRNA.	-0.443871	0.0037853
HSD17B4	3295	HSD17B4	5	+	Homo sapiens hydroxysteroid (17-beta) dehydrogenase 4 (HSD17B4), mRNA.	-0.444257	0.00477024
OR3A4	390756	OR3A4	17	+	Homo sapiens olfactory receptor, family 3, subfamily A, member 4 (OR3A4), mRNA.	-0.444596	0.00396964
C1ORF210	149466	C1orf210	1	-	Homo sapiens chromosome 1 open reading frame 210 (C1orf210), mRNA.	-0.447861	0.00904377
LOC651576	651576	LOC651576			PREDICTED: Homo sapiens similar to tubulin, alpha 8 like, transcript variant 2 (LOC651576), mRNA.	-0.447961	0.00604792
ZNF562	54811	ZNF562	19	-	Homo sapiens zinc finger protein 562 (ZNF562), mRNA.	-0.450687	0.00963887
TRADD	8717	TRADD	16	-	Homo sapiens TNFRSF1A-associated via death domain (TRADD), mRNA.	-0.451095	0.00793745
ARFIP1	27236	ARFIP1	4	+	Homo sapiens ADP-ribosylation factor interacting protein 1 (ARFIP1), transcript variant 2, mRNA.	-0.451226	0.00898875
RAB11A	8766	RAB11A	15	+	Homo sapiens RAB11A, member RAS oncogene family (RAB11A), mRNA.	-0.454786	0.00600583
YIPF3	25844	YIPF3	6	-	Homo sapiens Yip1 domain family, member 3 (YIPF3), mRNA.	-0.455128	0.0052919
USO1	8615	USO1	4	+	Homo sapiens USO1 homolog, vesicle docking protein (yeast) (USO1), mRNA.	-0.455335	0.00451195
NDFIP1	80762	NDFIP1	5	+	Homo sapiens Nedd4 family interacting protein 1 (NDFIP1), mRNA.	-0.455674	0.00956849
MRPL50	54534	MRPL50	9	-	Homo sapiens mitochondrial ribosomal protein L50 (MRPL50), nuclear gene encoding mitochondrial protein, mRNA.	-0.459186	0.00235803
SRR	63826	SRR	17	+	Homo sapiens serine racemase (SRR), mRNA.	-0.459993	0.00265339
C9ORF78	51759	C9orf78	9	-	Homo sapiens chromosome 9 open reading frame 78 (C9orf78), mRNA.	-0.460238	0.00148857
C14ORF166	51637	C14orf166	14	+	Homo sapiens chromosome 14 open reading frame 166 (C14orf166), mRNA.	-0.460607	0.00442958
SLC30A5	64924	SLC30A5	5	+	Homo sapiens solute carrier family 30 (zinc transporter), member 5 (SLC30A5), transcript variant 1, mRNA.	-0.461698	0.00512072
PPP1R7	5510	PPP1R7	2	+	Homo sapiens protein phosphatase 1, regulatory (inhibitor) subunit 7 (PPP1R7), mRNA.	-0.462824	0.00101405
C9ORF64	84267	C9orf64	9	-	Homo sapiens chromosome 9 open reading frame 64 (C9orf64), mRNA.	-0.463019	0.00241779
UNC93A	54346	UNC93A	6	+	Homo sapiens unc-93 homolog A (C. elegans) (UNC93A), mRNA.	-0.464159	0.00965605
TWF1	5756	TWF1	12	-	Homo sapiens twinfilin, actin-binding protein, homolog 1 (Drosophila) (TWF1), mRNA.	-0.465489	0.00308428
CCDC148	130940	CCDC148	2	-	Homo sapiens coiled-coil domain containing 148 (CCDC148), mRNA.	-0.469576	0.00531489
PKP3	11187	PKP3	11	+	Homo sapiens plakophilin 3 (PKP3), mRNA.	-0.469729	0.000870276
ACTL7B	10880	ACTL7B	9	-	Homo sapiens actin-like 7B (ACTL7B), mRNA.	-0.472626	0.00222913
SLC30A9	10463	SLC30A9	4	+	Homo sapiens solute carrier family 30 (zinc transporter), member 9 (SLC30A9), mRNA.	-0.47266	0.00209448
PLA2G4A	5321	PLA2G4A	1	+	Homo sapiens phospholipase A2, group IVA (cytosolic, calcium-dependent) (PLA2G4A), mRNA.	-0.481158	0.00303361
UNG	7374	UNG	12	+	Homo sapiens uracil-DNA glycosylase (UNG), transcript variant 2, mRNA.	-0.482183	0.00719763
BAG5	9529	BAG5	14	-	Homo sapiens BCL2-associated athanogene 5 (BAG5), transcript variant 2, mRNA.	-0.48404	0.000644276
DNAJC25	548645	DNAJC25	9	+	Homo sapiens DnaJ (Hsp40) homolog, subfamily C , member 25 (DNAJC25), mRNA.	-0.48617	0.00175158
PEX1	5189	PEX1	7	-	Homo sapiens peroxisome biogenesis factor 1 (PEX1), mRNA.	-0.48664	0.00540955
NAT1	9	NAT1			PREDICTED: Homo sapiens N-acetyltransferase 1 (arylamine N-acetyltransferase) (NAT1), mRNA.	-0.48872	0.00581011
NICN1	84276	NICN1	3	-	Homo sapiens nicolin 1 (NICN1), mRNA.	-0.496474	0.00473137
FLJ20718	55027	FLJ20718	16	+	Homo sapiens hypothetical protein FLJ20718 (FLJ20718), transcript variant 1, mRNA.	-0.496685	0.00733857
KLHL2	11275	KLHL2	4	+	Homo sapiens kelch-like 2, Mayven (Drosophila) (KLHL2), mRNA.	-0.49751	0.000937367
TOR1A	1861	TOR1A	9	-	Homo sapiens torsin family 1, member A (torsin A) (TOR1A), mRNA.	-0.497528	0.00209874
PTPLAD1	51495	PTPLAD1	15	+	Homo sapiens protein tyrosine phosphatase-like A domain containing 1 (PTPLAD1), mRNA.	-0.498337	0.00625629
RNF39	80352	RNF39	6	-	Homo sapiens ring finger protein 39 (RNF39), transcript variant 2, mRNA.	-0.504677	0.00305827
PSMD6	9861	PSMD6	3	-	Homo sapiens proteasome (prosome, macropain) 26S subunit, non-ATPase, 6 (PSMD6), mRNA.	-0.505275	0.00255539
MYCBP	26292	MYCBP	1	-	Homo sapiens c-myc binding protein (MYCBP), mRNA.	-0.505662	0.00560228
CHP	11261	CHP	15	+	Homo sapiens calcium binding protein P22 (CHP), mRNA.	-0.50762	0.00455133
KIAA0391	9692	KIAA0391	14	+	Homo sapiens KIAA0391 (KIAA0391), mRNA.	-0.513256	0.00455925
ZNF816A	125893	ZNF816A	19	-	Homo sapiens zinc finger protein 816A (ZNF816A), mRNA.	-0.513303	0.00399696
ADAM28	10863	ADAM28	8	+	Homo sapiens ADAM metallopeptidase domain 28 (ADAM28), transcript variant 3, mRNA.	-0.518227	0.00132827
LOC441461	441461	LOC441461	9	-	PREDICTED: Homo sapiens hypothetical gene supported by BC030123 (LOC441461), mRNA.	-0.519112	0.00840562
TRUB1	142940	TRUB1	10	+	Homo sapiens TruB pseudouridine (psi) synthase homolog 1 (E. coli) (TRUB1), mRNA.	-0.520092	0.00605459
SELS	55829	SELS	15	-	Homo sapiens selenoprotein S (SELS), transcript variant 1, mRNA.	-0.520111	0.00246322
C3ORF52	79669	C3orf52	3	+	Homo sapiens chromosome 3 open reading frame 52 (C3orf52), mRNA.	-0.5211	0.00829645
URM1	81605	URM1	9	+	Homo sapiens ubiquitin related modifier 1 homolog (S. cerevisiae) (URM1), mRNA.	-0.521622	0.00522857
C14ORF108	55745	C14orf108	14	+	Homo sapiens chromosome 14 open reading frame 108 (C14orf108), mRNA.	-0.523054	0.00132642
FAM86B1	85002	FAM86B1	8	-	Homo sapiens family with sequence similarity 86, member B1 (FAM86B1), transcript variant 1, mRNA.	-0.52314	0.000927386
TMBIM6	7009	TMBIM6	12	+	Homo sapiens transmembrane BAX inhibitor motif containing 6 (TMBIM6), transcript variant 1, mRNA.	-0.523175	0.00242384
ATP6V1G1	9550	ATP6V1G1	9	+	Homo sapiens ATPase, H+ transporting, lysosomal 13kDa, V1 subunit G1 (ATP6V1G1), mRNA.	-0.524105	0.00038815
RTN4IP1	84816	RTN4IP1	6	-	Homo sapiens reticulon 4 interacting protein 1 (RTN4IP1), nuclear gene encoding mitochondrial protein, mRNA.	-0.525936	0.00588449
CHIC2	26511	CHIC2	4	-	Homo sapiens cysteine-rich hydrophobic domain 2 (CHIC2), mRNA.	-0.526129	0.00222618
FKBP3	2287	FKBP3	14	-	Homo sapiens FK506 binding protein 3, 25kDa (FKBP3), mRNA.	-0.530738	0.007157
LYRM5	144363	LYRM5	12	+	Homo sapiens LYR motif containing 5 (LYRM5), mRNA.	-0.532583	0.00340379
PRKAG2	51422	PRKAG2	7	-	Homo sapiens protein kinase, AMP-activated, gamma 2 non-catalytic subunit (PRKAG2), transcript variant b, mRNA.	-0.533204	0.00273695
ANAPC7	51434	ANAPC7	12	-	Homo sapiens anaphase promoting complex subunit 7 (ANAPC7), mRNA.	-0.533731	0.0023112
SULT2B1	6820	SULT2B1	19	+	Homo sapiens sulfotransferase family, cytosolic, 2B, member 1 (SULT2B1), transcript variant 2, mRNA.	-0.533788	0.00436456
B4GALT4	8702	B4GALT4	3	-	Homo sapiens UDP-Gal:betaGlcNAc beta 1,4- galactosyltransferase, polypeptide 4 (B4GALT4), transcript variant 2, mRNA.	-0.534073	0.00147606
STAU2	27067	STAU2	8	-	Homo sapiens staufen, RNA binding protein, homolog 2 (Drosophila) (STAU2), mRNA.	-0.535711	0.00584659
PTHLH	5744	PTHLH	12	-	Homo sapiens parathyroid hormone-like hormone (PTHLH), transcript variant 3, mRNA.	-0.53632	0.00738559
EBAG9	9166	EBAG9	8	+	Homo sapiens estrogen receptor binding site associated, antigen, 9 (EBAG9), transcript variant 2, mRNA.	-0.537636	0.00219251
RALGPS1	9649	RALGPS1	9	+	Homo sapiens Ral GEF with PH domain and SH3 binding motif 1 (RALGPS1), mRNA.	-0.539521	0.00366696
C2ORF29	55571	C2orf29	2	+	Homo sapiens chromosome 2 open reading frame 29 (C2orf29), mRNA.	-0.53984	0.00572436
SERINC5	256987	SERINC5	5	-	Homo sapiens serine incorporator 5 (SERINC5), mRNA.	-0.543076	0.00499424
C8ORF41	80185	C8orf41	8	-	Homo sapiens chromosome 8 open reading frame 41 (C8orf41), mRNA.	-0.544572	0.00632125
ARF3	377	ARF3	12	-	Homo sapiens ADP-ribosylation factor 3 (ARF3), mRNA.	-0.54571	0.00915905
GORASP1	64689	GORASP1	3	-	Homo sapiens golgi reassembly stacking protein 1, 65kDa (GORASP1), mRNA.	-0.547363	0.00396811
SPATA5L1	79029	SPATA5L1	15	+	Homo sapiens spermatogenesis associated 5-like 1 (SPATA5L1), mRNA.	-0.547502	0.00543055
NDUFC2	4718	NDUFC2	11	-	Homo sapiens NADH dehydrogenase (ubiquinone) 1, subcomplex unknown, 2, 14.5kDa (NDUFC2), mRNA.	-0.548321	0.000200619
ROD1	9991	ROD1	9	-	Homo sapiens ROD1 regulator of differentiation 1 (S. pombe) (ROD1), mRNA.	-0.551504	0.00562431
C9ORF114	51490	C9orf114	9	-	Homo sapiens chromosome 9 open reading frame 114 (C9orf114), mRNA.	-0.55213	0.000696977
KATNB1	10300	KATNB1	16	+	Homo sapiens katanin p80 (WD repeat containing) subunit B 1 (KATNB1), mRNA.	-0.552354	0.00169414
CCRK	23552	CCRK	9	-	Homo sapiens cell cycle related kinase (CCRK), transcript variant 2, mRNA.	-0.560077	0.00259448
CCT6A	908	CCT6A	7	+	Homo sapiens chaperonin containing TCP1, subunit 6A (zeta 1) (CCT6A), transcript variant 1, mRNA.	-0.560093	0.00610599
TJP2	9414	TJP2	9	+	Homo sapiens tight junction protein 2 (zona occludens 2) (TJP2), transcript variant 2, mRNA.	-0.561011	0.000853602
NIPA2	81614	NIPA2	15	-	Homo sapiens non imprinted in Prader-Willi/Angelman syndrome 2 (NIPA2), transcript variant 1, mRNA.	-0.561505	0.00486141
C1ORF102	127700	C1orf102	1	-	Homo sapiens chromosome 1 open reading frame 102 (C1orf102), transcript variant 1, mRNA.	-0.562343	0.00867215
CHMP4A	29082	CHMP4A	14	-	Homo sapiens chromatin modifying protein 4A (CHMP4A), mRNA.	-0.562765	2.97761e-05
ENOPH1	58478	ENOPH1	4	+	Homo sapiens enolase-phosphatase 1 (ENOPH1), mRNA.	-0.565665	0.00273954
LRRC8E	80131	LRRC8E	19	+	Homo sapiens leucine rich repeat containing 8 family, member E (LRRC8E), mRNA.	-0.566706	0.00181816
CYB5B	80777	CYB5B	16	+	Homo sapiens cytochrome b5 type B (outer mitochondrial membrane) (CYB5B), nuclear gene encoding mitochondrial protein, mRNA.	-0.567014	0.00963377
SH3RF1	57630	SH3RF1	4	-	Homo sapiens SH3 domain containing ring finger 1 (SH3RF1), mRNA.	-0.56859	0.00911592
PAICS	10606	PAICS	4	+	Homo sapiens phosphoribosylaminoimidazole carboxylase, phosphoribosylaminoimidazole succinocarboxamide synthetase (PAICS), transcript variant 2, mRNA.	-0.568699	0.00925893
GLE1	2733	GLE1	9	+	Homo sapiens GLE1 RNA export mediator homolog (yeast) (GLE1), transcript variant 1, mRNA.	-0.570201	0.0050585
RAB5A	5868	RAB5A	3	+	Homo sapiens RAB5A, member RAS oncogene family (RAB5A), mRNA.	-0.570517	0.00311469
DECR1	1666	DECR1	8	+	Homo sapiens 2,4-dienoyl CoA reductase 1, mitochondrial (DECR1), nuclear gene encoding mitochondrial protein, mRNA.	-0.571834	0.00668373
GTF2E2	2961	GTF2E2	8	-	Homo sapiens general transcription factor IIE, polypeptide 2, beta 34kDa (GTF2E2), mRNA.	-0.572156	0.00602878
LSM8	51691	LSM8	7	+	Homo sapiens LSM8 homolog, U6 small nuclear RNA associated (S. cerevisiae) (LSM8), mRNA.	-0.573332	0.000343495
CDK7	1022	CDK7	5	+	Homo sapiens cyclin-dependent kinase 7 (MO15 homolog, Xenopus laevis, cdk-activating kinase) (CDK7), mRNA.	-0.573849	0.00945674
SIAH2	6478	SIAH2	3	-	Homo sapiens seven in absentia homolog 2 (Drosophila) (SIAH2), mRNA.	-0.575226	0.00254028
RFWD3	55159	RFWD3	16	-	Homo sapiens ring finger and WD repeat domain 3 (RFWD3), mRNA.	-0.577479	0.00365234
TMEM66	51669	TMEM66	8	-	Homo sapiens transmembrane protein 66 (TMEM66), mRNA.	-0.579424	0.00568863
NIP7	51388	NIP7	16	+	Homo sapiens nuclear import 7 homolog (S. cerevisiae) (NIP7), mRNA.	-0.582177	0.00162178
ANXA3	306	ANXA3	4	+	Homo sapiens annexin A3 (ANXA3), mRNA.	-0.582951	0.00555501
HSPH1	10808	HSPH1	13	-	Homo sapiens heat shock 105kDa/110kDa protein 1 (HSPH1), mRNA.	-0.583721	0.00272666
DUSP6	1848	DUSP6	12	-	Homo sapiens dual specificity phosphatase 6 (DUSP6), transcript variant 1, mRNA.	-0.583869	0.00429803
C9ORF6	54942	C9orf6	9	+	Homo sapiens chromosome 9 open reading frame 6 (C9orf6), mRNA.	-0.584162	0.000506469
UBE2J1	51465	UBE2J1	6	-	Homo sapiens ubiquitin-conjugating enzyme E2, J1 (UBC6 homolog, yeast) (UBE2J1), mRNA.	-0.585985	0.00355946
MTFR1	9650	MTFR1	8	+	Homo sapiens mitochondrial fission regulator 1 (MTFR1), nuclear gene encoding mitochondrial protein, mRNA.	-0.586661	0.00583229
SPINK5	11005	SPINK5	5	+	Homo sapiens serine peptidase inhibitor, Kazal type 5 (SPINK5), mRNA.	-0.588363	0.00642376
EAF2	55840	EAF2	3	+	Homo sapiens ELL associated factor 2 (EAF2), mRNA.	-0.590409	0.00221836
SLC44A1	23446	SLC44A1	9	+	Homo sapiens solute carrier family 44, member 1 (SLC44A1), mRNA.	-0.591138	0.00496319
C15ORF44	81556	C15orf44			PREDICTED: Homo sapiens chromosome 15 open reading frame 44 (C15orf44), mRNA.	-0.592656	0.00233453
NDUFAF1	51103	NDUFAF1	15	-	Homo sapiens NADH dehydrogenase (ubiquinone) 1 alpha subcomplex, assembly factor 1 (NDUFAF1), mRNA.	-0.594321	0.00152303
CLDN12	9069	CLDN12	7	+	Homo sapiens claudin 12 (CLDN12), mRNA.	-0.594432	0.00794821
SNAP23	8773	SNAP23	15	+	Homo sapiens synaptosomal-associated protein, 23kDa (SNAP23), transcript variant 1, mRNA.	-0.595204	0.00441297
SEPHS1	22929	SEPHS1	10	-	Homo sapiens selenophosphate synthetase 1 (SEPHS1), mRNA.	-0.596824	0.000958305
C4ORF14	84273	C4orf14	4	-	Homo sapiens chromosome 4 open reading frame 14 (C4orf14), mRNA.	-0.599407	0.00409577
CBY1	25776	CBY1	22	+	Homo sapiens chibby homolog 1 (Drosophila) (CBY1), transcript variant 1, mRNA.	-0.60154	0.00477523
TMTC4	84899	TMTC4	13	-	Homo sapiens transmembrane and tetratricopeptide repeat containing 4 (TMTC4), transcript variant 1, mRNA.	-0.603862	0.00089712
PSMA3	5684	PSMA3	14	+	Homo sapiens proteasome (prosome, macropain) subunit, alpha type, 3 (PSMA3), transcript variant 2, mRNA.	-0.604115	0.00703718
IPO5	3843	IPO5	13	+	Homo sapiens importin 5 (IPO5), mRNA.	-0.605832	0.00841068
GFM2	84340	GFM2	5	-	Homo sapiens G elongation factor, mitochondrial 2 (GFM2), nuclear gene encoding mitochondrial protein, transcript variant 3, mRNA.	-0.608485	0.00761417
HIATL1	84641	HIATL1	9	+	Homo sapiens hippocampus abundant transcript-like 1 (HIATL1), mRNA.	-0.609779	0.00291917
STAP2	55620	STAP2	19	-	Homo sapiens signal transducing adaptor family member 2 (STAP2), transcript variant 1, mRNA.	-0.613509	0.00681656
ARFGEF1	10565	ARFGEF1	8	-	Homo sapiens ADP-ribosylation factor guanine nucleotide-exchange factor 1(brefeldin A-inhibited) (ARFGEF1), mRNA.	-0.614404	0.00147063
C18ORF45	85019	C18orf45	18	-	Homo sapiens chromosome 18 open reading frame 45 (C18orf45), mRNA.	-0.615159	0.00285394
ZDHHC12	84885	ZDHHC12	9	-	Homo sapiens zinc finger, DHHC-type containing 12 (ZDHHC12), mRNA.	-0.617023	0.00125992
FAM83E	54854	FAM83E	19	-	Homo sapiens family with sequence similarity 83, member E (FAM83E), mRNA.	-0.619754	0.00317531
MRPL52	122704	MRPL52	14	+	Homo sapiens mitochondrial ribosomal protein L52 (MRPL52), nuclear gene encoding mitochondrial protein, transcript variant 6, mRNA.	-0.620048	0.00119502
AGA	175	AGA	4	-	Homo sapiens aspartylglucosaminidase (AGA), mRNA.	-0.621194	0.00345409
APEH	327	APEH	3	+	Homo sapiens N-acylaminoacyl-peptide hydrolase (APEH), mRNA.	-0.629485	0.000772804
SCYL2	55681	SCYL2	12	+	Homo sapiens SCY1-like 2 (S. cerevisiae) (SCYL2), mRNA.	-0.629936	0.00109984
RAN	5901	RAN	12	+	Homo sapiens RAN, member RAS oncogene family (RAN), mRNA.	-0.633697	0.00849494
DOLPP1	57171	DOLPP1	9	+	Homo sapiens dolichyl pyrophosphate phosphatase 1 (DOLPP1), mRNA.	-0.634911	0.00381427
WFDC2	10406	WFDC2	20	+	Homo sapiens WAP four-disulfide core domain 2 (WFDC2), transcript variant 5, mRNA.	-0.635874	0.00641099
HSDL2	84263	HSDL2	9	+	Homo sapiens hydroxysteroid dehydrogenase like 2 (HSDL2), mRNA.	-0.636021	0.00224189
HNRNPF	3185	HNRNPF	10	-	Homo sapiens heterogeneous nuclear ribonucleoprotein F (HNRNPF), transcript variant 2, mRNA.	-0.638675	0.00013971
DKFZP564J102	25854	DKFZP564J102	4	+	Homo sapiens DKFZP564J102 protein (DKFZP564J102), transcript variant 1, mRNA.	-0.642626	0.00573995
FAM120A	23196	FAM120A	9	+	Homo sapiens family with sequence similarity 120A (FAM120A), mRNA.	-0.645968	0.000235226
PAK6	56924	PAK6	15	+	Homo sapiens p21(CDKN1A)-activated kinase 6 (PAK6), mRNA.	-0.646673	0.00105774
EDAR	10913	EDAR	2	-	Homo sapiens ectodysplasin A receptor (EDAR), mRNA.	-0.647945	0.00352666
TMEM183B	653659	TMEM183B	3	-	Homo sapiens transmembrane protein 183B (TMEM183B), mRNA.	-0.65205	0.00862182
HS.60257	NA		16	-	Homo sapiens cDNA FLJ13598 fis, clone PLACE1009921	-0.653109	0.000785712
NET1	10276	NET1	10	+	Homo sapiens neuroepithelial cell transforming 1 (NET1), transcript variant 1, mRNA.	-0.654156	0.00239689
C17ORF28	283987	C17orf28	17	-	Homo sapiens chromosome 17 open reading frame 28 (C17orf28), mRNA.	-0.65538	0.00520204
RBBP7	5931	RBBP7	X	-	Homo sapiens retinoblastoma binding protein 7 (RBBP7), mRNA.	-0.659004	0.00701615
F11R	50848	F11R	1	-	Homo sapiens F11 receptor (F11R), transcript variant 1, mRNA.	-0.659363	0.00230307
C8ORF34	116328	C8orf34	8	+	Homo sapiens chromosome 8 open reading frame 34 (C8orf34), mRNA.	-0.659528	0.00476627
ERP29	10961	ERP29	12	+	Homo sapiens endoplasmic reticulum protein 29 (ERP29), transcript variant 1, mRNA.	-0.660366	0.00223809
AZIN1	51582	AZIN1	8	-	Homo sapiens antizyme inhibitor 1 (AZIN1), transcript variant 1, mRNA.	-0.661625	0.00266965
RICS	9743	RICS	11	-	Homo sapiens Rho GTPase-activating protein (RICS), mRNA.	-0.662738	0.000478915
DERA	51071	DERA	12	+	Homo sapiens 2-deoxyribose-5-phosphate aldolase homolog (C. elegans) (DERA), mRNA.	-0.663561	0.000251556
GOT2	2806	GOT2	16	-	Homo sapiens glutamic-oxaloacetic transaminase 2, mitochondrial (aspartate aminotransferase 2) (GOT2), nuclear gene encoding mitochondrial protein, mRNA.	-0.663858	0.00107307
SEC61B	10952	SEC61B	9	+	Homo sapiens Sec61 beta subunit (SEC61B), mRNA.	-0.665444	0.00127874
PERP	64065	PERP	6	-	Homo sapiens PERP, TP53 apoptosis effector (PERP), mRNA.	-0.666093	0.00666969
MARVELD2	153562	MARVELD2	5	+	Homo sapiens MARVEL domain containing 2 (MARVELD2), transcript variant 2, mRNA.	-0.66839	0.000274012
ZNF277	11179	ZNF277	7	+	Homo sapiens zinc finger protein 277 (ZNF277), mRNA.	-0.668892	0.000154859
CDC42SE2	56990	CDC42SE2	5	+	Homo sapiens CDC42 small effector 2 (CDC42SE2), transcript variant 2, mRNA.	-0.669333	0.00109256
STRAP	11171	STRAP	12	+	Homo sapiens serine/threonine kinase receptor associated protein (STRAP), mRNA.	-0.670517	0.00221246
SPINK7	84651	SPINK7	5	+	Homo sapiens serine peptidase inhibitor, Kazal type 7 (putative) (SPINK7), mRNA.	-0.671082	0.00400604
PHPT1	29085	PHPT1	9	+	Homo sapiens phosphohistidine phosphatase 1 (PHPT1), mRNA.	-0.671279	0.00761881
GMPPB	29925	GMPPB	3	-	Homo sapiens GDP-mannose pyrophosphorylase B (GMPPB), transcript variant 2, mRNA.	-0.674116	0.00569861
PTPN3	5774	PTPN3	9	-	Homo sapiens protein tyrosine phosphatase, non-receptor type 3 (PTPN3), mRNA.	-0.682078	0.0064388
METAP1	23173	METAP1	4	+	Homo sapiens methionyl aminopeptidase 1 (METAP1), mRNA.	-0.682391	0.00900138
GLTP	51228	GLTP	12	-	Homo sapiens glycolipid transfer protein (GLTP), mRNA.	-0.682642	0.00141468
DCBLD2	131566	DCBLD2	3	-	Homo sapiens discoidin, CUB and LCCL domain containing 2 (DCBLD2), mRNA.	-0.687603	0.00138407
EPN3	55040	EPN3	17	+	Homo sapiens epsin 3 (EPN3), mRNA.	-0.688114	0.00419653
TOX3	27324	TOX3	16	-	Homo sapiens TOX high mobility group box family member 3 (TOX3), mRNA.	-0.689133	0.00631289
C9ORF103	414328	C9orf103	9	+	Homo sapiens chromosome 9 open reading frame 103 (C9orf103), mRNA.	-0.689655	0.00383874
ISG20L1	64782	ISG20L1	15	+	Homo sapiens interferon stimulated exonuclease gene 20kDa-like 1 (ISG20L1), mRNA.	-0.690171	0.000484849
FAM174A	345757	FAM174A	5	+	Homo sapiens family with sequence similarity 174, member A (FAM174A), mRNA.	-0.692708	0.00672794
KLK12	43849	KLK12	19	-	Homo sapiens kallikrein-related peptidase 12 (KLK12), transcript variant 1, mRNA.	-0.696892	0.00525941
AUH	549	AUH	9	-	Homo sapiens AU RNA binding protein/enoyl-Coenzyme A hydratase (AUH), nuclear gene encoding mitochondrial protein, mRNA.	-0.701375	0.0042999
DNASE2	1777	DNASE2	19	-	Homo sapiens deoxyribonuclease II, lysosomal (DNASE2), mRNA.	-0.703742	0.00441946
TGIF1	7050	TGIF1	18	+	Homo sapiens TGFB-induced factor homeobox 1 (TGIF1), transcript variant 4, mRNA.	-0.714792	0.000331925
LOC646817	646817	LOC646817	1	-	PREDICTED: Homo sapiens similar to Protein SET (Phosphatase 2A inhibitor I2PP2A) (I-2PP2A) (Template-activating factor I) (TAF-I) (HLA-DR-associated protein II) (PHAPII) (Inhibitor of granzyme A-activated DNase) (IGAAD) (LOC646817), mRNA.	-0.723439	0.0092678
KIAA1370	56204	KIAA1370	15	-	Homo sapiens KIAA1370 (KIAA1370), mRNA.	-0.72356	0.000158664
ZNF750	79755	ZNF750	17	-	Homo sapiens zinc finger protein 750 (ZNF750), mRNA.	-0.725093	0.00669457
KIAA1737	85457	KIAA1737	14	+	Homo sapiens KIAA1737 (KIAA1737), mRNA.	-0.735258	0.00188575
AMD1	262	AMD1	6	+	Homo sapiens adenosylmethionine decarboxylase 1 (AMD1), transcript variant 2, mRNA.	-0.738044	0.00418509
C14ORF129	51527	C14orf129	14	+	Homo sapiens chromosome 14 open reading frame 129 (C14orf129), mRNA.	-0.738694	0.00290654
ISOC1	51015	ISOC1	5	+	Homo sapiens isochorismatase domain containing 1 (ISOC1), mRNA.	-0.7415	0.00551463
DENND2D	79961	DENND2D	1	-	Homo sapiens DENN/MADD domain containing 2D (DENND2D), mRNA.	-0.742008	0.00668427
ZFAND6	54469	ZFAND6	15	+	Homo sapiens zinc finger, AN1-type domain 6 (ZFAND6), mRNA.	-0.742984	0.00811219
UGCG	7357	UGCG	9	+	Homo sapiens UDP-glucose ceramide glucosyltransferase (UGCG), mRNA.	-0.743664	0.00700979
C6ORF15	29113	C6orf15	6	-	Homo sapiens chromosome 6 open reading frame 15 (C6orf15), mRNA.	-0.751158	0.00547524
FAM129B	64855	FAM129B	9	-	Homo sapiens family with sequence similarity 129, member B (FAM129B), transcript variant 2, mRNA.	-0.75625	0.00140207
TBC1D2	55357	TBC1D2	9	-	Homo sapiens TBC1 domain family, member 2 (TBC1D2), mRNA.	-0.758228	0.0045573
GTF2A2	2958	GTF2A2	15	-	Homo sapiens general transcription factor IIA, 2, 12kDa (GTF2A2), mRNA.	-0.759157	0.00338787
PAM	5066	PAM	5	+	Homo sapiens peptidylglycine alpha-amidating monooxygenase (PAM), transcript variant 3, mRNA.	-0.764948	0.00384333
C20ORF55	83541	C20orf55	20	+	Homo sapiens chromosome 20 open reading frame 55 (C20orf55), transcript variant 1, mRNA.	-0.769052	0.007829
C6ORF97	80129	C6orf97	6	+	Homo sapiens chromosome 6 open reading frame 97 (C6orf97), mRNA.	-0.769671	0.00987879
C5ORF35	133383	C5orf35	5	+	Homo sapiens chromosome 5 open reading frame 35 (C5orf35), mRNA.	-0.77138	0.0031731
TMEM62	80021	TMEM62	15	+	Homo sapiens transmembrane protein 62 (TMEM62), mRNA.	-0.771956	0.00298238
SLC12A2	6558	SLC12A2	5	+	Homo sapiens solute carrier family 12 (sodium/potassium/chloride transporters), member 2 (SLC12A2), mRNA.	-0.77551	0.00370258
ARPC5L	81873	ARPC5L	9	+	Homo sapiens actin related protein 2/3 complex, subunit 5-like (ARPC5L), mRNA.	-0.784459	0.0013206
ERV3	2086	ERV3	7	-	Homo sapiens endogenous retroviral sequence 3 (includes zinc finger protein H-plk/HPF9) (ERV3), mRNA.	-0.784505	0.0096988
VDAC1	7416	VDAC1	5	-	Homo sapiens voltage-dependent anion channel 1 (VDAC1), mRNA.	-0.787958	0.00728233
TEKT2	27285	TEKT2	1	+	Homo sapiens tektin 2 (testicular) (TEKT2), mRNA.	-0.790728	0.00682006
PSMD7	5713	PSMD7	16	+	Homo sapiens proteasome (prosome, macropain) 26S subunit, non-ATPase, 7 (PSMD7), mRNA.	-0.79265	0.00887703
FAM18B	51030	FAM18B	17	+	Homo sapiens family with sequence similarity 18, member B (FAM18B), mRNA.	-0.796841	0.00560898
COL17A1	1308	COL17A1	10	-	Homo sapiens collagen, type XVII, alpha 1 (COL17A1), mRNA.	-0.799796	0.00157722
APOO	79135	APOO	X	-	Homo sapiens apolipoprotein O (APOO), mRNA.	-0.80064	0.00250936
TMEM4	10330	TMEM4	12	-	Homo sapiens transmembrane protein 4 (TMEM4), mRNA.	-0.80092	0.00769137
STRBP	55342	STRBP	9	-	Homo sapiens spermatid perinuclear RNA binding protein (STRBP), mRNA.	-0.800931	0.000857889
ERRFI1	54206	ERRFI1	1	-	Homo sapiens ERBB receptor feedback inhibitor 1 (ERRFI1), mRNA.	-0.802016	0.00218091
UBE2N	7334	UBE2N	12	-	Homo sapiens ubiquitin-conjugating enzyme E2N (UBC13 homolog, yeast) (UBE2N), mRNA.	-0.802084	0.000165463
CNDP2	55748	CNDP2	18	+	Homo sapiens CNDP dipeptidase 2 (metallopeptidase M20 family) (CNDP2), mRNA.	-0.803045	0.00721606
OSTALPHA	200931	OSTalpha	3	+	Homo sapiens organic solute transporter alpha (OSTalpha), mRNA.	-0.806813	0.00604105
ARMC10	83787	ARMC10	7	+	Homo sapiens armadillo repeat containing 10 (ARMC10), mRNA.	-0.8088	0.00366947
CASP6	839	CASP6	4	-	Homo sapiens caspase 6, apoptosis-related cysteine peptidase (CASP6), transcript variant alpha, mRNA.	-0.810979	0.000860499
GRHL2	79977	GRHL2	8	+	Homo sapiens grainyhead-like 2 (Drosophila) (GRHL2), mRNA.	-0.814196	0.004793
TMPRSS13	84000	TMPRSS13	11	-	Homo sapiens transmembrane protease, serine 13 (TMPRSS13), mRNA.	-0.814607	0.00193025
DNAL4	10126	DNAL4	22	-	Homo sapiens dynein, axonemal, light chain 4 (DNAL4), mRNA.	-0.815124	0.000662129
MAPK6	5597	MAPK6	15	+	Homo sapiens mitogen-activated protein kinase 6 (MAPK6), mRNA.	-0.816463	0.000246528
C8ORF55	51337	C8orf55	8	+	Homo sapiens chromosome 8 open reading frame 55 (C8orf55), mRNA.	-0.820562	0.0048058
C10ORF57	80195	C10orf57	10	+	Homo sapiens chromosome 10 open reading frame 57 (C10orf57), mRNA.	-0.821964	0.00318125
CST6	1474	CST6			PREDICTED: Homo sapiens cystatin E/M (CST6), mRNA.	-0.822447	0.00589797
NDFIP2	54602	NDFIP2	13	+	Homo sapiens Nedd4 family interacting protein 2 (NDFIP2), mRNA.	-0.823746	0.00746603
TRAF3IP2	10758	TRAF3IP2	6	-	Homo sapiens TRAF3 interacting protein 2 (TRAF3IP2), transcript variant 1, mRNA.	-0.824668	0.00305702
ATP2C1	27032	ATP2C1	3	+	Homo sapiens ATPase, Ca++ transporting, type 2C, member 1 (ATP2C1), transcript variant 1, mRNA.	-0.826866	0.000266879
WDR51B	282809	WDR51B	12	-	Homo sapiens WD repeat domain 51B (WDR51B), mRNA.	-0.827597	0.0023289
SEC11C	90701	SEC11C	18	+	Homo sapiens SEC11 homolog C (S. cerevisiae) (SEC11C), mRNA.	-0.828445	0.00127171
M6PRBP1	10226	M6PRBP1	19	-	Homo sapiens mannose-6-phosphate receptor binding protein 1 (M6PRBP1), mRNA.	-0.831431	0.00973959
TSGA14	95681	TSGA14	7	-	Homo sapiens testis specific, 14 (TSGA14), mRNA.	-0.835615	0.000998026
C6ORF115	58527	C6orf115	6	+	Homo sapiens chromosome 6 open reading frame 115 (C6orf115), mRNA.	-0.836852	0.000985401
HADH	3033	HADH	4	+	Homo sapiens hydroxyacyl-Coenzyme A dehydrogenase (HADH), nuclear gene encoding mitochondrial protein, mRNA.	-0.839081	0.000763908
HSD11B2	3291	HSD11B2	16	+	Homo sapiens hydroxysteroid (11-beta) dehydrogenase 2 (HSD11B2), mRNA.	-0.844579	0.00830913
NANS	54187	NANS	9	+	Homo sapiens N-acetylneuraminic acid synthase (sialic acid synthase) (NANS), mRNA.	-0.851883	0.00107333
FAM107B	83641	FAM107B	10	-	Homo sapiens family with sequence similarity 107, member B (FAM107B), mRNA.	-0.85366	0.000135328
LOC728454	728454	LOC728454	8	-	PREDICTED: Homo sapiens similar to Beta-defensin 2 precursor (BD-2) (hBD-2) (Defensin, beta 2) (Skin-antimicrobial peptide 1) (SAP1) (LOC728454), mRNA.	-0.855822	0.00906226
FRAG1	27315	FRAG1	11	+	Homo sapiens FGF receptor activating protein 1 (FRAG1), mRNA.	-0.858369	0.000235757
FLJ20160	54842	FLJ20160	2	+	Homo sapiens FLJ20160 protein (FLJ20160), mRNA.	-0.858611	0.000862657
GGCT	79017	GGCT	7	-	Homo sapiens gamma-glutamyl cyclotransferase (GGCT), mRNA.	-0.85928	0.00268544
GALNT12	79695	GALNT12	9	+	Homo sapiens UDP-N-acetyl-alpha-D-galactosamine:polypeptide N-acetylgalactosaminyltransferase 12 (GalNAc-T12) (GALNT12), mRNA.	-0.864667	0.00374866
DNAJB9	4189	DNAJB9	7	+	Homo sapiens DnaJ (Hsp40) homolog, subfamily B, member 9 (DNAJB9), mRNA.	-0.87076	0.00233827
EFCAB4A	283229	EFCAB4A	11	+	Homo sapiens EF-hand calcium binding domain 4A (EFCAB4A), mRNA.	-0.871366	0.00921647
EDG4	9170	EDG4	19	-	Homo sapiens endothelial differentiation, lysophosphatidic acid G-protein-coupled receptor, 4 (EDG4), mRNA.	-0.871712	0.00292149
C18ORF56	494514	C18orf56	18	-	Homo sapiens chromosome 18 open reading frame 56 (C18orf56), mRNA.	-0.877679	0.00843876
TGFA	7039	TGFA	2	-	Homo sapiens transforming growth factor, alpha (TGFA), transcript variant 2, mRNA.	-0.887758	0.00599394
RMI1	80010	RMI1	9	+	Homo sapiens RMI1, RecQ mediated genome instability 1, homolog (S. cerevisiae) (RMI1), mRNA.	-0.889255	0.00038263
ZC3H12A	80149	ZC3H12A	1	+	Homo sapiens zinc finger CCCH-type containing 12A (ZC3H12A), mRNA.	-0.890472	0.00671145
GOLM1	51280	GOLM1	9	-	Homo sapiens golgi membrane protein 1 (GOLM1), transcript variant 2, mRNA.	-0.897246	0.00108496
ATP2C2	9914	ATP2C2	16	+	Homo sapiens ATPase, Ca++ transporting, type 2C, member 2 (ATP2C2), mRNA.	-0.898941	0.00167553
CTSH	1512	CTSH	15	-	Homo sapiens cathepsin H (CTSH), transcript variant 1, mRNA.	-0.906152	0.00111107
DDAH1	23576	DDAH1	1	-	Homo sapiens dimethylarginine dimethylaminohydrolase 1 (DDAH1), mRNA.	-0.913041	0.000367885
C19ORF46	163183	C19orf46	19	-	Homo sapiens chromosome 19 open reading frame 46 (C19orf46), mRNA.	-0.91345	0.0044431
NUP62CL	54830	NUP62CL	X	-	Homo sapiens nucleoporin 62kDa C-terminal like (NUP62CL), mRNA.	-0.918146	0.00511473
C1ORF172	126695	C1orf172	1	-	Homo sapiens chromosome 1 open reading frame 172 (C1orf172), mRNA.	-0.918148	0.0028125
WDR34	89891	WDR34	9	-	Homo sapiens WD repeat domain 34 (WDR34), mRNA.	-0.92202	0.000299855
FZD3	7976	FZD3	8	+	Homo sapiens frizzled homolog 3 (Drosophila) (FZD3), mRNA.	-0.923091	0.00293367
MRPS35	60488	MRPS35	12	+	Homo sapiens mitochondrial ribosomal protein S35 (MRPS35), nuclear gene encoding mitochondrial protein, mRNA.	-0.936361	0.00280144
ACN9	57001	ACN9	7	+	Homo sapiens ACN9 homolog (S. cerevisiae) (ACN9), mRNA.	-0.941425	0.00324273
STXBP2	6813	STXBP2	19	+	Homo sapiens syntaxin binding protein 2 (STXBP2), mRNA.	-0.942393	0.00972109
SMS	6611	SMS	X	+	Homo sapiens spermine synthase (SMS), mRNA.	-0.944183	0.00418929
DNAJC10	54431	DNAJC10	2	+	Homo sapiens DnaJ (Hsp40) homolog, subfamily C, member 10 (DNAJC10), mRNA.	-0.949359	0.00614061
CYB561	1534	CYB561	17	-	Homo sapiens cytochrome b-561 (CYB561), transcript variant 1, mRNA.	-0.954238	0.00146766
FAM3C	10447	FAM3C	7	-	Homo sapiens family with sequence similarity 3, member C (FAM3C), transcript variant 2, mRNA.	-0.959488	0.00626238
SH3BP4	23677	SH3BP4	2	+	Homo sapiens SH3-domain binding protein 4 (SH3BP4), mRNA.	-0.964191	0.000128188
TMC4	147798	TMC4	19	-	Homo sapiens transmembrane channel-like 4 (TMC4), mRNA.	-0.964874	0.00186824
LOC653108	653108	LOC653108	21	+	PREDICTED: Homo sapiens similar to coxsackie virus and adenovirus receptor precursor (LOC653108), mRNA.	-0.965153	0.00823843
SHRM	57619	SHRM	4	+	Homo sapiens shroom (SHRM), mRNA.	-0.972702	0.00700839
C11ORF52	91894	C11orf52	11	+	Homo sapiens chromosome 11 open reading frame 52 (C11orf52), mRNA.	-0.975986	0.000991571
C1ORF173	127254	C1orf173	1	-	Homo sapiens chromosome 1 open reading frame 173 (C1orf173), mRNA.	-0.978384	0.00825229
TXN	7295	TXN	9	-	Homo sapiens thioredoxin (TXN), mRNA.	-0.979257	0.000281303
C7ORF57	136288	C7orf57	7	+	Homo sapiens chromosome 7 open reading frame 57 (C7orf57), mRNA.	-0.980749	0.00619541
MANSC1	54682	MANSC1	12	-	Homo sapiens MANSC domain containing 1 (MANSC1), mRNA.	-0.9812	0.00286957
MYO5C	55930	MYO5C	15	-	Homo sapiens myosin VC (MYO5C), mRNA.	-0.982827	0.00145779
ARHGEF19	128272	ARHGEF19	1	-	Homo sapiens Rho guanine nucleotide exchange factor (GEF) 19 (ARHGEF19), mRNA.	-0.983081	0.000192607
LOC728643	728643	LOC728643	10	-	Homo sapiens heterogeneous nuclear ribonucleoprotein A1 pseudogene (LOC728643), non-coding RNA.	-0.983821	0.00459369
GYLTL1B	120071	GYLTL1B	11	+	Homo sapiens glycosyltransferase-like 1B (GYLTL1B), mRNA.	-0.984519	0.000494303
SLC27A2	11001	SLC27A2	15	+	Homo sapiens solute carrier family 27 (fatty acid transporter), member 2 (SLC27A2), mRNA.	-0.988615	0.00387159
BAIAP2L1	55971	BAIAP2L1	7	-	Homo sapiens BAI1-associated protein 2-like 1 (BAIAP2L1), mRNA.	-0.989521	0.00631327
SLC39A8	64116	SLC39A8	4	-	Homo sapiens solute carrier family 39 (zinc transporter), member 8 (SLC39A8), mRNA.	-0.989667	0.00602252
FTH1	2495	FTH1	11	-	Homo sapiens ferritin, heavy polypeptide 1 (FTH1), mRNA.	-0.993814	0.00361084
FAM108C1	58489	FAM108C1	15	+	Homo sapiens family with sequence similarity 108, member C1 (FAM108C1), mRNA.	-0.999924	0.00300583
MAP7	9053	MAP7	6	-	Homo sapiens microtubule-associated protein 7 (MAP7), mRNA.	-1.0048	0.00283924
UBA3	9039	UBA3	3	-	Homo sapiens ubiquitin-like modifier activating enzyme 3 (UBA3), transcript variant 2, mRNA.	-1.00675	0.00629875
IRF6	3664	IRF6	1	-	Homo sapiens interferon regulatory factor 6 (IRF6), mRNA.	-1.00719	0.000235609
C14ORF142	84520	C14orf142	14	-	Homo sapiens chromosome 14 open reading frame 142 (C14orf142), mRNA.	-1.02281	0.00133244
CD9	928	CD9	12	+	Homo sapiens CD9 molecule (CD9), mRNA.	-1.02369	0.0041289
SDC1	6382	SDC1	2	-	Homo sapiens syndecan 1 (SDC1), transcript variant 2, mRNA.	-1.03205	0.000629051
SH3YL1	26751	SH3YL1	2	-	Homo sapiens SH3 domain containing, Ysc84-like 1 (S. cerevisiae) (SH3YL1), mRNA.	-1.03505	0.00107332
PPAP2C	8612	PPAP2C	19	-	Homo sapiens phosphatidic acid phosphatase type 2C (PPAP2C), transcript variant 3, mRNA.	-1.04054	0.000177212
GCHFR	2644	GCHFR	15	+	Homo sapiens GTP cyclohydrolase I feedback regulator (GCHFR), mRNA.	-1.05067	0.00821469
LRIG1	26018	LRIG1	3	-	Homo sapiens leucine-rich repeats and immunoglobulin-like domains 1 (LRIG1), mRNA.	-1.05236	0.000587717
NRTN	4902	NRTN	19	+	Homo sapiens neurturin (NRTN), mRNA.	-1.05997	0.00154216
RASEF	158158	RASEF	9	-	Homo sapiens RAS and EF-hand domain containing (RASEF), mRNA.	-1.06207	0.00043817
PGR	5241	PGR	11	-	Homo sapiens progesterone receptor (PGR), mRNA.	-1.0636	0.00234675
CEACAM1	634	CEACAM1	19	-	Homo sapiens carcinoembryonic antigen-related cell adhesion molecule 1 (biliary glycoprotein) (CEACAM1), transcript variant 2, mRNA.	-1.06427	0.00102462
TPD52L1	7164	TPD52L1	6	+	Homo sapiens tumor protein D52-like 1 (TPD52L1), transcript variant 2, mRNA.	-1.06995	0.00173304
SLC5A1	6523	SLC5A1	22	+	Homo sapiens solute carrier family 5 (sodium/glucose cotransporter), member 1 (SLC5A1), mRNA.	-1.07362	0.00781101
CEL	1056	CEL	9	+	Homo sapiens carboxyl ester lipase (bile salt-stimulated lipase) (CEL), mRNA.	-1.0762	0.00780567
TUBA4	80086	TUBA4	2	+	Homo sapiens tubulin, alpha 4 (TUBA4), mRNA.	-1.07831	0.00860625
TMEM16A	55107	TMEM16A	11	+	Homo sapiens transmembrane protein 16A (TMEM16A), mRNA.	-1.08128	0.00684036
NME5	8382	NME5	5	-	Homo sapiens non-metastatic cells 5, protein expressed in (nucleoside-diphosphate kinase) (NME5), mRNA.	-1.08221	0.000694833
CRB3	92359	CRB3	19	+	Homo sapiens crumbs homolog 3 (Drosophila) (CRB3), transcript variant 3, mRNA.	-1.0823	0.00193486
MCCC2	64087	MCCC2	5	+	Homo sapiens methylcrotonoyl-Coenzyme A carboxylase 2 (beta) (MCCC2), mRNA.	-1.09045	0.00248341
PAQR4	124222	PAQR4	16	+	Homo sapiens progestin and adipoQ receptor family member IV (PAQR4), mRNA.	-1.09147	0.00115906
PCCA	5095	PCCA	13	+	Homo sapiens propionyl Coenzyme A carboxylase, alpha polypeptide (PCCA), nuclear gene encoding mitochondrial protein, transcript variant 1, mRNA.	-1.09306	0.00574345
RPL29	6159	RPL29	3	-	Homo sapiens ribosomal protein L29 (RPL29), mRNA.	-1.09661	0.00684034
SYTL1	84958	SYTL1	1	+	Homo sapiens synaptotagmin-like 1 (SYTL1), mRNA.	-1.10195	0.000455106
HERPUD1	9709	HERPUD1	16	+	Homo sapiens homocysteine-inducible, endoplasmic reticulum stress-inducible, ubiquitin-like domain member 1 (HERPUD1), transcript variant 3, mRNA.	-1.10339	0.00556959
CITED4	163732	CITED4	1	-	Homo sapiens Cbp/p300-interacting transactivator, with Glu/Asp-rich carboxy-terminal domain, 4 (CITED4), mRNA.	-1.10514	0.00941719
CAPSL	133690	CAPSL	5	-	Homo sapiens calcyphosine-like (CAPSL), transcript variant 1, mRNA.	-1.12024	0.0066862
MYB	4602	MYB	6	+	Homo sapiens v-myb myeloblastosis viral oncogene homolog (avian) (MYB), transcript variant 2, mRNA.	-1.12503	0.00393642
AP1S1	1174	AP1S1	7	+	Homo sapiens adaptor-related protein complex 1, sigma 1 subunit (AP1S1), transcript variant 2, mRNA.	-1.12589	0.00107953
PLS1	5357	PLS1	3	+	Homo sapiens plastin 1 (I isoform) (PLS1), mRNA.	-1.13376	0.00514374
RNF183	138065	RNF183	9	-	Homo sapiens ring finger protein 183 (RNF183), mRNA.	-1.13376	0.0012041
F2RL1	2150	F2RL1	5	+	Homo sapiens coagulation factor II (thrombin) receptor-like 1 (F2RL1), mRNA.	-1.13532	0.00988871
TMEM125	128218	TMEM125	1	+	Homo sapiens transmembrane protein 125 (TMEM125), mRNA.	-1.13853	0.00553658
TRPM4	54795	TRPM4	19	+	Homo sapiens transient receptor potential cation channel, subfamily M, member 4 (TRPM4), mRNA.	-1.14464	0.00271983
CMTM7	112616	CMTM7	3	+	Homo sapiens CKLF-like MARVEL transmembrane domain containing 7 (CMTM7), transcript variant 2, mRNA.	-1.15635	0.00149334
DEPDC6	64798	DEPDC6	8	+	Homo sapiens DEP domain containing 6 (DEPDC6), mRNA.	-1.16484	0.000663342
TFAP2C	7022	TFAP2C	20	+	Homo sapiens transcription factor AP-2 gamma (activating enhancer binding protein 2 gamma) (TFAP2C), mRNA.	-1.17847	2.18631e-05
ELP3	55140	ELP3	8	+	Homo sapiens elongation protein 3 homolog (S. cerevisiae) (ELP3), mRNA.	-1.18597	0.00169835
EPHA1	2041	EPHA1	7	-	Homo sapiens EPH receptor A1 (EPHA1), mRNA.	-1.19204	0.000129229
C6ORF117	112609	C6orf117	6	+	Homo sapiens chromosome 6 open reading frame 117 (C6orf117), mRNA.	-1.19385	0.00287592
LOC642299	642299	LOC642299	1	-	PREDICTED: Homo sapiens hypothetical protein LOC642299 (LOC642299), mRNA.	-1.19398	0.00509001
ENTPD3	956	ENTPD3	3	+	Homo sapiens ectonucleoside triphosphate diphosphohydrolase 3 (ENTPD3), mRNA.	-1.19536	0.00235294
PKP2	5318	PKP2	12	-	Homo sapiens plakophilin 2 (PKP2), transcript variant 2a, mRNA.	-1.20256	0.000943902
SYK	6850	SYK	9	+	Homo sapiens spleen tyrosine kinase (SYK), mRNA.	-1.20728	0.00258548
FAM174B	400451	FAM174B	15	-	Homo sapiens family with sequence similarity 174, member B (FAM174B), mRNA.	-1.21046	0.00153848
CASC1	55259	CASC1	12	-	Homo sapiens cancer susceptibility candidate 1 (CASC1), transcript variant 3, mRNA.	-1.21456	0.00153862
DYNLRB2	83657	DYNLRB2	16	+	Homo sapiens dynein, light chain, roadblock-type 2 (DYNLRB2), mRNA.	-1.21628	0.00363005
C10ORF47	254427	C10orf47	10	+	Homo sapiens chromosome 10 open reading frame 47 (C10orf47), mRNA.	-1.21635	0.000205821
RSHL3	345895	RSHL3	6	+	Homo sapiens radial spokehead-like 3 (RSHL3), mRNA.	-1.21794	0.00843414
FOXJ1	2302	FOXJ1	17	-	Homo sapiens forkhead box J1 (FOXJ1), mRNA.	-1.22123	0.00616902
RAB17	64284	RAB17	2	-	Homo sapiens RAB17, member RAS oncogene family (RAB17), mRNA.	-1.22851	0.00659464
TMPRSS2	7113	TMPRSS2	21	-	Homo sapiens transmembrane protease, serine 2 (TMPRSS2), mRNA.	-1.23474	0.00345785
FLJ46082	389799	FLJ46082	9	+	Homo sapiens FLJ46082 protein (FLJ46082), mRNA.	-1.23924	0.00722331
MARVELD3	91862	MARVELD3	16	+	Homo sapiens MARVEL domain containing 3 (MARVELD3), transcript variant 1, mRNA.	-1.24301	3.85786e-05
MAPK13	5603	MAPK13	6	+	Homo sapiens mitogen-activated protein kinase 13 (MAPK13), mRNA.	-1.25563	0.00815035
FUT2	2524	FUT2	19	+	Homo sapiens fucosyltransferase 2 (secretor status included) (FUT2), transcript variant 2, mRNA.	-1.26496	0.000760332
LRG1	116844	LRG1	19	-	Homo sapiens leucine-rich alpha-2-glycoprotein 1 (LRG1), mRNA.	-1.26614	0.00894301
SLC11A2	4891	SLC11A2	12	-	Homo sapiens solute carrier family 11 (proton-coupled divalent metal ion transporters), member 2 (SLC11A2), mRNA.	-1.2802	0.000593915
NWD1	284434	NWD1	19	+	Homo sapiens NACHT and WD repeat domain containing 1 (NWD1), mRNA.	-1.28073	0.00639494
TSPAN13	27075	TSPAN13	7	+	Homo sapiens tetraspanin 13 (TSPAN13), mRNA.	-1.28746	0.00181995
XBP1	7494	XBP1	22	-	Homo sapiens X-box binding protein 1 (XBP1), transcript variant 1, mRNA.	-1.29184	0.00577866
FBP1	2203	FBP1	9	-	Homo sapiens fructose-1,6-bisphosphatase 1 (FBP1), mRNA.	-1.30706	0.00361881
LEF1	51176	LEF1	4	-	Homo sapiens lymphoid enhancer-binding factor 1 (LEF1), mRNA.	-1.3108	0.0068498
LOC399942	399942	LOC399942	11	+	PREDICTED: Homo sapiens similar to Tubulin alpha-2 chain (Alpha-tubulin 2), transcript variant 5 (LOC399942), mRNA.	-1.31431	0.00559774
ACSL5	51703	ACSL5	10	+	Homo sapiens acyl-CoA synthetase long-chain family member 5 (ACSL5), transcript variant 1, mRNA.	-1.32962	0.00979796
ALDH3B2	222	ALDH3B2	11	-	Homo sapiens aldehyde dehydrogenase 3 family, member B2 (ALDH3B2), transcript variant 2, mRNA.	-1.34658	0.00236381
SPINT1	6692	SPINT1	15	+	Homo sapiens serine peptidase inhibitor, Kunitz type 1 (SPINT1), transcript variant 2, mRNA.	-1.35021	9.02519e-05
PRRG2	5639	PRRG2	19	+	Homo sapiens proline rich Gla (G-carboxyglutamic acid) 2 (PRRG2), mRNA.	-1.3541	0.000283043
LAMC2	3918	LAMC2	1	+	Homo sapiens laminin, gamma 2 (LAMC2), transcript variant 2, mRNA.	-1.36484	0.000381785
ASCL2	430	ASCL2	11	-	Homo sapiens achaete-scute complex homolog 2 (Drosophila) (ASCL2), mRNA.	-1.38517	0.0038301
ST14	6768	ST14	11	+	Homo sapiens suppression of tumorigenicity 14 (colon carcinoma, matriptase, epithin) (ST14), mRNA.	-1.38552	0.00481277
PLLP	51090	PLLP	16	-	Homo sapiens plasma membrane proteolipid (plasmolipin) (PLLP), mRNA.	-1.39411	0.000369162
SPA17	53340	SPA17	11	+	Homo sapiens sperm autoantigenic protein 17 (SPA17), mRNA.	-1.39566	0.000673217
KIAA0746	23231	KIAA0746	4	-	Homo sapiens KIAA0746 protein (KIAA0746), mRNA.	-1.39702	0.00156819
AGR3	155465	AGR3	7	-	Homo sapiens anterior gradient homolog 3 (Xenopus laevis) (AGR3), mRNA.	-1.40226	0.00211864
RSPH1	89765	RSPH1	21	-	Homo sapiens radial spoke head 1 homolog (Chlamydomonas) (RSPH1), mRNA.	-1.4077	0.00638993
DIO2	1734	DIO2	14	-	Homo sapiens deiodinase, iodothyronine, type II (DIO2), transcript variant 1, mRNA.	-1.41024	1.0492e-06
TCN1	6947	TCN1	11	-	Homo sapiens transcobalamin I (vitamin B12 binding protein, R binder family) (TCN1), mRNA.	-1.42123	0.00577093
PROM2	150696	PROM2	2	+	Homo sapiens prominin 2 (PROM2), mRNA.	-1.44862	0.00196086
GCNT1	2650	GCNT1	9	+	Homo sapiens glucosaminyl (N-acetyl) transferase 1, core 2 (beta-1,6-N-acetylglucosaminyltransferase) (GCNT1), mRNA.	-1.44903	0.000467311
GAD1	2571	GAD1	2	+	Homo sapiens glutamate decarboxylase 1 (brain, 67kDa) (GAD1), transcript variant GAD25, mRNA.	-1.44904	0.00442518
ALCAM	214	ALCAM	3	+	Homo sapiens activated leukocyte cell adhesion molecule (ALCAM), mRNA.	-1.45381	6.61037e-05
HS.389988	NA		10	+	K-EST0184252 L9SNU354 Homo sapiens cDNA clone L9SNU354-11-G07 5, mRNA sequence	-1.46217	0.000723663
CLDN10	9071	CLDN10	13	+	Homo sapiens claudin 10 (CLDN10), transcript variant 2, mRNA.	-1.47599	0.00690114
C9ORF116	138162	C9orf116	9	-	Homo sapiens chromosome 9 open reading frame 116 (C9orf116), transcript variant 2, mRNA.	-1.48088	0.00227789
MPZL2	10205	MPZL2	11	-	Homo sapiens myelin protein zero-like 2 (MPZL2), transcript variant 2, mRNA.	-1.48637	1.74003e-05
SPATA18	132671	SPATA18	4	+	Homo sapiens spermatogenesis associated 18 homolog (rat) (SPATA18), mRNA.	-1.487	0.000894746
ENPP3	5169	ENPP3	6	+	Homo sapiens ectonucleotide pyrophosphatase/phosphodiesterase 3 (ENPP3), mRNA.	-1.49765	0.00848936
C13ORF30	144809	C13orf30	13	+	Homo sapiens chromosome 13 open reading frame 30 (C13orf30), mRNA.	-1.50418	0.00954098
TJP3	27134	TJP3	19	+	Homo sapiens tight junction protein 3 (zona occludens 3) (TJP3), mRNA.	-1.50752	0.00558536
SAT1	6303	SAT1	X	+	Homo sapiens spermidine/spermine N1-acetyltransferase 1 (SAT1), mRNA.	-1.50776	9.51978e-06
STX19	415117	STX19	3	-	Homo sapiens syntaxin 19 (STX19), mRNA.	-1.52011	9.14977e-05
CLDN7	1366	CLDN7	17	-	Homo sapiens claudin 7 (CLDN7), mRNA.	-1.52631	0.0038826
HES6	55502	HES6	2	-	Homo sapiens hairy and enhancer of split 6 (Drosophila) (HES6), mRNA.	-1.52705	0.000558625
PRSS8	5652	PRSS8	16	-	Homo sapiens protease, serine, 8 (PRSS8), mRNA.	-1.52875	0.00998667
HS.573062	NA		4	+	AGENCOURT_15463101 Human Anterior Horn Homo sapiens cDNA clone IMAGE:30516556 5, mRNA sequence	-1.54723	0.00114683
AQP5	362	AQP5	12	+	Homo sapiens aquaporin 5 (AQP5), mRNA.	-1.55362	0.00297319
CA8	767	CA8	8	-	Homo sapiens carbonic anhydrase VIII (CA8), mRNA.	-1.55565	7.81895e-06
MLPH	79083	MLPH	2	+	Homo sapiens melanophilin (MLPH), transcript variant 2, mRNA.	-1.56344	0.00289179
CST1	1469	CST1	20	-	Homo sapiens cystatin SN (CST1), mRNA.	-1.57168	0.00139191
TACSTD2	4070	TACSTD2	1	-	Homo sapiens tumor-associated calcium signal transducer 2 (TACSTD2), mRNA.	-1.57587	0.00690771
ILDR1	286676	ILDR1	3	-	Homo sapiens immunoglobulin-like domain containing receptor 1 (ILDR1), mRNA.	-1.60862	0.000155107
LOC388564	388564	LOC388564	19	-	PREDICTED: Homo sapiens hypothetical gene supported by BC052596 (LOC388564), mRNA.	-1.62265	0.00126143
GLYATL2	219970	GLYATL2	11	-	Homo sapiens glycine-N-acyltransferase-like 2 (GLYATL2), mRNA.	-1.66112	0.00596366
CCDC146	57639	CCDC146	7	+	Homo sapiens coiled-coil domain containing 146 (CCDC146), mRNA.	-1.68254	0.00317105
C20ORF85	128602	C20orf85	20	+	Homo sapiens chromosome 20 open reading frame 85 (C20orf85), mRNA.	-1.71094	0.00610196
TACSTD1	4072	TACSTD1	2	+	Homo sapiens tumor-associated calcium signal transducer 1 (TACSTD1), mRNA.	-1.71259	0.00860747
ST6GALNAC1	55808	ST6GALNAC1	17	-	Homo sapiens ST6 (alpha-N-acetyl-neuraminyl-2,3-beta-galactosyl-1, 3)-N-acetylgalactosaminide alpha-2,6-sialyltransferase 1 (ST6GALNAC1), mRNA.	-1.71606	0.000696732
CTSL2	1515	CTSL2	9	-	Homo sapiens cathepsin L2 (CTSL2), mRNA.	-1.72326	0.000419137
GABRP	2568	GABRP	5	+	Homo sapiens gamma-aminobutyric acid (GABA) A receptor, pi (GABRP), mRNA.	-1.75963	0.00851559
OVOL2	58495	OVOL2	20	-	Homo sapiens ovo-like 2 (Drosophila) (OVOL2), mRNA.	-1.76337	5.33713e-05
PHLDA1	22822	PHLDA1	12	-	Homo sapiens pleckstrin homology-like domain, family A, member 1 (PHLDA1), mRNA.	-1.76609	6.83331e-05
GALNT4	8693	GALNT4	12	-	Homo sapiens UDP-N-acetyl-alpha-D-galactosamine:polypeptide N-acetylgalactosaminyltransferase 4 (GalNAc-T4) (GALNT4), mRNA.	-1.76669	0.00146931
STXBP6	29091	STXBP6	14	-	Homo sapiens syntaxin binding protein 6 (amisyn) (STXBP6), mRNA.	-1.80537	5.43596e-05
ROPN1L	83853	ROPN1L	5	+	Homo sapiens ropporin 1-like (ROPN1L), mRNA.	-1.80687	0.00507084
EHF	26298	EHF	11	+	Homo sapiens ets homologous factor (EHF), mRNA.	-1.81642	0.00133358
SERINC2	347735	SERINC2	1	+	Homo sapiens serine incorporator 2 (SERINC2), mRNA.	-1.83268	0.000861591
SLC47A1	55244	SLC47A1	17	+	Homo sapiens solute carrier family 47, member 1 (SLC47A1), mRNA.	-1.88187	0.00202603
KRT6A	3853	KRT6A	12	-	Homo sapiens keratin 6A (KRT6A), mRNA.	-1.89215	0.00529236
CCNA1	8900	CCNA1	13	+	Homo sapiens cyclin A1 (CCNA1), mRNA.	-1.89382	0.000841138
VTCN1	79679	VTCN1	1	-	Homo sapiens V-set domain containing T cell activation inhibitor 1 (VTCN1), mRNA.	-1.93218	0.00226081
FOXQ1	94234	FOXQ1	6	+	Homo sapiens forkhead box Q1 (FOXQ1), mRNA.	-1.94036	0.000776384
SOX17	64321	SOX17	8	+	Homo sapiens SRY (sex determining region Y)-box 17 (SOX17), mRNA.	-1.95348	0.000809748
ESR1	2099	ESR1	6	+	Homo sapiens estrogen receptor 1 (ESR1), mRNA.	-1.96455	0.00383097
SPDEF	25803	SPDEF	6	-	Homo sapiens SAM pointed domain containing ets transcription factor (SPDEF), mRNA.	-1.97081	0.00160834
CDH1	999	CDH1	16	+	Homo sapiens cadherin 1, type 1, E-cadherin (epithelial) (CDH1), mRNA.	-1.98907	0.00397245
C1ORF64	149563	C1orf64	1	+	Homo sapiens chromosome 1 open reading frame 64 (C1orf64), mRNA.	-2.01019	0.00655268
SCNN1A	6337	SCNN1A	12	-	Homo sapiens sodium channel, nonvoltage-gated 1 alpha (SCNN1A), mRNA.	-2.03758	0.00138693
HOMER2	9455	HOMER2	15	-	Homo sapiens homer homolog 2 (Drosophila) (HOMER2), transcript variant 3, mRNA.	-2.07417	0.000359046
MMP7	4316	MMP7	11	-	Homo sapiens matrix metallopeptidase 7 (matrilysin, uterine) (MMP7), mRNA.	-2.09199	0.00942176
LOC440585	440585	LOC440585			PREDICTED: Homo sapiens hypothetical LOC440585, transcript variant 3 (LOC440585), mRNA.	-2.12917	0.00424607
MGC13057	84281	MGC13057	2	+	Homo sapiens hypothetical protein MGC13057 (MGC13057), transcript variant 1, mRNA.	-2.13253	5.31837e-05
FLJ43692	445328	FLJ43692	7	-	Homo sapiens ARHGEF5-like (FLJ43692), mRNA.	-2.1523	1.17247e-05
LOC389816	389816	LOC389816			PREDICTED: Homo sapiens cytokeratin associated protein (LOC389816), mRNA.	-2.16063	0.000461406
ASRGL1	80150	ASRGL1	11	+	Homo sapiens asparaginase like 1 (ASRGL1), mRNA.	-2.29152	9.96733e-05
C9ORF152	401546	C9orf152	9	-	Homo sapiens chromosome 9 open reading frame 152 (C9orf152), mRNA.	-2.34017	0.000179834
RAB25	57111	RAB25	1	+	Homo sapiens RAB25, member RAS oncogene family (RAB25), mRNA.	-2.41185	0.000104895
CAPS	828	CAPS	19	+	Homo sapiens calcyphosine (CAPS), transcript variant 2, mRNA.	-2.54163	0.000339885
TFF3	7033	TFF3	21	-	Homo sapiens trefoil factor 3 (intestinal) (TFF3), mRNA.	-2.7166	0.00362678
SCGB1D2	10647	SCGB1D2	11	+	Homo sapiens secretoglobin, family 1D, member 2 (SCGB1D2), mRNA.	-2.76584	0.00340861
LRRC26	389816	LRRC26	9	-	Homo sapiens leucine rich repeat containing 26 (LRRC26), mRNA.	-2.85082	0.000132846
KIAA1324	57535	KIAA1324	1	+	Homo sapiens KIAA1324 (KIAA1324), mRNA.	-3.42684	5.70132e-05
SCGB2A1	4246	SCGB2A1	11	+	Homo sapiens secretoglobin, family 2A, member 1 (SCGB2A1), mRNA.	-3.90402	4.45681e-06
